# Supplementary material for: Evaluating the oral delivery of GalNAc-conjugated siRNAs in rodents and non-human primates
Source: Nucleic Acids Res. 2024 May 14;52(10):5423–37. doi: 10.1093/nar/gkae350 (PMC11162796; doi:10.1093/nar/gkae350)
Supplement: gkae350_Supplemental_Files [file gkae350_supplemental_files.zip]

Archive with 2 entries (2 files):
- Raw Data_Supplement Material.xlsx
- Supplementary Material_Final_revised.pdf
