# Supplementary material for: Evaluating the oral delivery of GalNAc-conjugated siRNAs in rodents and non-human primates
Source: Nucleic Acids Res. 2024 May 14;52(10):5423–37. doi: 10.1093/nar/gkae350 (PMC11162796; doi:10.1093/nar/gkae350)
Supplement: gkae350_Supplemental_Files [file gkae350_supplemental_files.zip › Raw Data_Supplement Material.xlsx]

## Sheet: Figure 2A
Figure 2A
First run ELISA: Day 0, 5, 8, 14, and 22
Second run ELISA: Day 0, 28, 36, and 42
	D0 (raw intensity)- First run ELISA							D0 (raw intensity)- Second run ELISA
	Duplicate						ng/ml	Duplicate						ng/ml	ug/ml
Sample	OD	Conc	AvgConc	SD	CV	Dilution	AdjConc	OD	Conc	AvgConc	SD	CV	Dilution	AdjConc	Average of pre-dose	D0 (% relative to pre-dose)
PBS-1	0.519	0.372	0.34	0.045	13.1	50000	17000.4	0.472	0.442	0.427	0.021	4.9	50000	21361.7	19.181	100
PBS-1	0.439	0.308						0.441	0.412
PBS-2	0.503	0.359	0.329	0.042	12.8	50000	16450.8	0.425	0.396	0.395	0.002	0.5	50000	19754.2	18.1025	100
PBS-2	0.427	0.299						0.422	0.394
PBS-3	0.469	0.332	0.305	0.038	12.4	50000	15271.1	0.405	0.377	0.369	0.011	2.9	50000	18455.6	16.8633	100
PBS-3	0.401	0.279						0.389	0.362
siRNA-1 (s.c. 0.75 mg/kg)-1	0.722	0.531	0.479	0.074	15.4	50000	23950.9	0.763	0.726	0.685	0.057	8.3	50000	34270.2	29.1105	100
siRNA-1 (s.c. 0.75 mg/kg)-1	0.589	0.427						0.681	0.645
siRNA-1 (s.c. 0.75 mg/kg)-2	0.779	0.576	0.52	0.078	15.1	50000	26002.1	0.696	0.661	0.615	0.064	10.4	50000	30758.5	28.3803	100
siRNA-1 (s.c. 0.75 mg/kg)-2	0.637	0.465						0.603	0.57
siRNA-1 (s.c. 0.75 mg/kg)-3	0.744	0.548	0.481	0.095	19.7	50000	24068.7	0.576	0.543	0.52	0.033	6.3	50000	26011.4	25.0401	100
siRNA-1 (s.c. 0.75 mg/kg)-3	0.574	0.414						0.528	0.497
siRNA-1 (p.o. 3 x 10 mg/kg)-1	0.428	0.328	0.342	0.019	5.6	50000	17096.9	0.506	0.478	0.49	0.017	3.4	50000	24485.6	20.7913	100
siRNA-1 (p.o. 3 x 10 mg/kg)-1	0.454	0.356						0.526	0.502
siRNA-1 (p.o. 3 x 10 mg/kg)-2	0.398	0.297	0.311	0.02	6.5	50000	15571.7	0.492	0.461	0.485	0.033	6.9	50000	24226.6	20.1353	100
siRNA-1 (p.o. 3 x 10 mg/kg)-2	0.425	0.326						0.531	0.508
siRNA-1 (p.o. 3 x 10 mg/kg)-3	0.428	0.328	0.329	0.001	0.2	50000	16445.1	0.624	0.622	0.664	0.059	8.9	50000	23188.7	19.4902	100
siRNA-1 (p.o. 3 x 10 mg/kg)-3	0.429	0.329						0.693	0.706
siRNA-2 (p.o. 3 x 10 mg/kg)-1	0.42	0.32	0.324	0.005	1.6	50000	16179.2	0.492	0.461	0.485	0.033	6.9	50000	24226.6	20.128	100
siRNA-2 (p.o. 3 x 10 mg/kg)-1	0.427	0.327						0.531	0.508
siRNA-2 (p.o. 3 x 10 mg/kg)-2	0.485	0.388	0.38	0.012	3	50000	19002.7	0.624	0.622	0.664	0.059	8.9	50000	23188.7	20.2029	100
siRNA-2 (p.o. 3 x 10 mg/kg)-2	0.47	0.372						0.693	0.706
	D5 (raw intensity)
	Duplicate						ng/ml
Sample	OD	Conc	AvgConc	SD	CV	Dilution	AdjConc	D5 (% relative to pre-dose)	Ave.	SD
PBS-1	0.559	0.398	0.399	0.001	0.2	50000	19939	103.952	104.835	9.28275
PBS-1	0.56	0.399
PBS-2	0.498	0.352	0.348	0.007	1.9	50000	17382.9	96.0251
PBS-2	0.486	0.343
PBS-3	0.571	0.407	0.386	0.029	7.6	50000	19313.2	114.528
PBS-3	0.516	0.366
siRNA-1 (s.c. 0.75 mg/kg)-1	0.052	0.017	0.02	0.004	19.1	50000	1003.34	3.44664	3.48695	0.516008
siRNA-1 (s.c. 0.75 mg/kg)-1	0.06	0.023
siRNA-1 (s.c. 0.75 mg/kg)-2	0.051	0.016	0.017	0.001	6.3	50000	849.219	2.99228
siRNA-1 (s.c. 0.75 mg/kg)-2	0.053	0.018
siRNA-1 (s.c. 0.75 mg/kg)-3	0.054	0.019	0.02	0.002	9	50000	1007.1	4.02193
siRNA-1 (s.c. 0.75 mg/kg)-3	0.058	0.021
siRNA-1 (p.o. 3 x 10 mg/kg)-1	0.249	0.127	0.13	0.004	3.1	50000	6478.93	31.1618	25.9144	17.1242
siRNA-1 (p.o. 3 x 10 mg/kg)-1	0.255	0.132
siRNA-1 (p.o. 3 x 10 mg/kg)-2	0.27	0.149	0.16	0.016	10	50000	8014.02	39.8008
siRNA-1 (p.o. 3 x 10 mg/kg)-2	0.291	0.172
siRNA-1 (p.o. 3 x 10 mg/kg)-3	0.15	0.019	0.026	0.01	37.2	50000	1321.54	6.7805
siRNA-1 (p.o. 3 x 10 mg/kg)-3	0.163	0.033
siRNA-2 (p.o. 3 x 10 mg/kg)-1	0.446	0.339	0.345	0.009	2.6	50000	17254.2	129.408	107.407	31.1153
siRNA-2 (p.o. 3 x 10 mg/kg)-1	0.458	0.351
siRNA-2 (p.o. 3 x 10 mg/kg)-2	0.506	0.403	0.396	0.011	2.7	50000	19788.5	85.4048
siRNA-2 (p.o. 3 x 10 mg/kg)-2	0.492	0.388
	D8 (raw intensity)
	Duplicate						ng/ml
Sample	OD	Conc	AvgConc	SD	CV	Dilution	AdjConc	D8 (% relative to pre-dose)	Ave.	SD
PBS-1	0.379	0.282	0.281	0.001	0.5	50000	14033.4	73.1629	93.5127	18.0269
PBS-1	0.376	0.28
PBS-2	0.468	0.352	0.362	0.014	3.8	50000	18083.5	99.8949
PBS-2	0.493	0.371
PBS-3	0.458	0.344	0.362	0.026	7	50000	18124.8	107.48
PBS-3	0.504	0.381
siRNA-1 (s.c. 0.75 mg/kg)-1	0.014	-0.005	0.006	0.015	264	50000	290.723	0.998687	-0.362511	1.18574
siRNA-1 (s.c. 0.75 mg/kg)-1	0.042	0.017
siRNA-1 (s.c. 0.75 mg/kg)-2	0.015	-0.004	-0.005	0.001	21.4	50000	-259.771	-0.915322
siRNA-1 (s.c. 0.75 mg/kg)-2	0.013	-0.006
siRNA-1 (s.c. 0.75 mg/kg)-3	0.014	-0.005	-0.006	0.001	18	50000	-293.194	-1.1709
siRNA-1 (s.c. 0.75 mg/kg)-3	0.012	-0.007
siRNA-1 (p.o. 3 x 10 mg/kg)-1	0.147	0.021	0.022	0.002	8	50000	1107.22	5.32541	4.29205	6.73079
siRNA-1 (p.o. 3 x 10 mg/kg)-1	0.149	0.023
siRNA-1 (p.o. 3 x 10 mg/kg)-2	0.171	0.044	0.042	0.003	7.6	50000	2103.42	10.4464
siRNA-1 (p.o. 3 x 10 mg/kg)-2	0.166	0.04
siRNA-1 (p.o. 3 x 10 mg/kg)-3	0.114	-0.011	-0.011	0.001	6.6	50000	-564.369	-2.89565
siRNA-1 (p.o. 3 x 10 mg/kg)-3	0.113	-0.012
siRNA-2 (p.o. 3 x 10 mg/kg)-1	0.506	0.367	0.365	0.003	0.8	50000	18264.5	90.4054	93.5405	4.43361
siRNA-2 (p.o. 3 x 10 mg/kg)-1	0.502	0.363
siRNA-2 (p.o. 3 x 10 mg/kg)-2	0.547	0.407	0.408	0.002	0.5	50000	20394.4	96.6755
siRNA-2 (p.o. 3 x 10 mg/kg)-2	0.549	0.409
	D14 (raw intensity)
	Duplicate						ng/ml
Sample	OD	Conc	AvgConc	SD	CV	Dilution	AdjConc	D14 (% relative to pre-dose)	Ave.	SD
PBS-1	0.462	0.33	0.339	0.014	4.1	50000	16973.8	88.4926	114.261	25.0834
PBS-1	0.487	0.349
PBS-2	0.557	0.404	0.419	0.02	4.9	50000	20943.3	115.693
PBS-2	0.594	0.433
PBS-3	0.545	0.395	0.467	0.103	22	50000	23372.3	138.598
PBS-3	0.731	0.54
siRNA-1 (s.c. 0.75 mg/kg)-1	-0.005	-0.035	-0.033	0.002	7.5	50000	-1661.26	-5.70672	-4.83241	1.20883
siRNA-1 (s.c. 0.75 mg/kg)-1	-0.001	-0.031
siRNA-1 (s.c. 0.75 mg/kg)-2	0	-0.031	-0.03	0.001	3.3	50000	-1514.82	-5.33756
siRNA-1 (s.c. 0.75 mg/kg)-2	0.002	-0.03
siRNA-1 (s.c. 0.75 mg/kg)-3	0.022	-0.014	-0.017	0.005	28.4	50000	-864.62	-3.45295
siRNA-1 (s.c. 0.75 mg/kg)-3	0.013	-0.021
siRNA-1 (p.o. 3 x 10 mg/kg)-1	0.138	0.03	0.032	0.002	6.5	50000	1591.87	7.65643	4.1456	6.64065
siRNA-1 (p.o. 3 x 10 mg/kg)-1	0.14	0.033
siRNA-1 (p.o. 3 x 10 mg/kg)-2	0.136	0.028	0.033	0.008	22.8	50000	1670	8.29389
siRNA-1 (p.o. 3 x 10 mg/kg)-2	0.146	0.039
siRNA-1 (p.o. 3 x 10 mg/kg)-3	0.097	-0.013	-0.014	0	3.3	50000	-684.794	-3.51353
siRNA-1 (p.o. 3 x 10 mg/kg)-3	0.097	-0.014
siRNA-2 (p.o. 3 x 10 mg/kg)-1	0.515	0.437	0.451	0.02	4.3	50000	22553.3	111.634	107.088	6.42944
siRNA-2 (p.o. 3 x 10 mg/kg)-1	0.541	0.465
siRNA-2 (p.o. 3 x 10 mg/kg)-2	0.516	0.438	0.433	0.008	1.8	50000	21631.9	102.542
siRNA-2 (p.o. 3 x 10 mg/kg)-2	0.506	0.427
	D22 (raw intensity)
	Duplicate						ng/ml
Sample	OD	Conc	AvgConc	SD	CV	Dilution	AdjConc	D22 (% relative to pre-dose)	Ave.	SD
PBS-1	0.359	0.261	0.264	0.005	1.9	50000	13219.3	68.9184	74.8237	7.47166
PBS-1	0.368	0.268
PBS-2	0.347	0.251	0.262	0.015	5.6	50000	13093.4	72.3293
PBS-2	0.374	0.272
PBS-3	0.372	0.271	0.281	0.013	4.7	50000	14034.3	83.2235
PBS-3	0.396	0.29
siRNA-1 (s.c. 0.75 mg/kg)-1	0.001	-0.025	-0.027	0.002	8.5	50000	-1334.93	-4.58572	-4.76857	0.158581
siRNA-1 (s.c. 0.75 mg/kg)-1	-0.003	-0.028
siRNA-1 (s.c. 0.75 mg/kg)-2	-0.002	-0.027	-0.028	0	0.2	50000	-1376.88	-4.85152
siRNA-1 (s.c. 0.75 mg/kg)-2	-0.002	-0.028
siRNA-1 (s.c. 0.75 mg/kg)-3	0.002	-0.025	-0.024	0.001	3.2	50000	-1219.07	-4.86847
siRNA-1 (s.c. 0.75 mg/kg)-3	0.003	-0.024
siRNA-1 (p.o. 3 x 10 mg/kg)-1	0.144	0.04	0.033	0.01	29.9	50000	1668.57	9.88445	7.05028	9.02788
siRNA-1 (p.o. 3 x 10 mg/kg)-1	0.131	0.026
siRNA-1 (p.o. 3 x 10 mg/kg)-2	0.145	0.041	0.043	0.002	3.6	50000	2128.34	14.321
siRNA-1 (p.o. 3 x 10 mg/kg)-2	0.147	0.044
siRNA-1 (p.o. 3 x 10 mg/kg)-3	0.097	-0.01	-0.013	0.005	38.7	50000	-654.3	-3.05463
siRNA-1 (p.o. 3 x 10 mg/kg)-3	0.091	-0.017
siRNA-2 (p.o. 3 x 10 mg/kg)-1	0.374	0.287	0.286	0	0.1	50000	14317.4	107.004	118.594	16.3908
siRNA-2 (p.o. 3 x 10 mg/kg)-1	0.374	0.286
siRNA-2 (p.o. 3 x 10 mg/kg)-2	0.399	0.314	0.316	0.003	1.1	50000	15798.3	130.184
siRNA-2 (p.o. 3 x 10 mg/kg)-2	0.404	0.318
	D28 (raw intensity)
	Duplicate						ng/ml
Sample	OD	Conc	AvgConc	SD	CV	Dilution	AdjConc	D28 (% relative to pre-dose)	Ave.	SD
PBS-1	0.401	0.42	0.5	0.028	4.7	50000	30001.6	156.413	118.996	32.412
PBS-1	0.563	0.58
PBS-2	0.373	0.378	0.366	0.017	4.6	50000	18286.9	101.019
PBS-2	0.351	0.354
PBS-3	0.337	0.339	0.336	0.004	1.3	50000	16788.6	99.5568
PBS-3	0.331	0.333
siRNA-1 (s.c. 0.75 mg/kg)-1	0.026	0.008	0.005	0.003	60.1	50000	269.715	0.92652	2.50263	3.32826
siRNA-1 (s.c. 0.75 mg/kg)-1	0.022	0.003
siRNA-1 (s.c. 0.75 mg/kg)-2	0.021	0.002	0.001	0	26	50000	72.426	0.255198
siRNA-1 (s.c. 0.75 mg/kg)-2	0.02	0.001
siRNA-1 (s.c. 0.75 mg/kg)-3	0.054	0.037	0.032	0.007	22.8	50000	1584.08	6.32618
siRNA-1 (s.c. 0.75 mg/kg)-3	0.044	0.027
siRNA-1 (p.o. 3 x 10 mg/kg)-1	0.172	0.07	0.062	0.011	17.2	50000	3099.03	14.9055	11.0805	11.9257
siRNA-1 (p.o. 3 x 10 mg/kg)-1	0.159	0.054
siRNA-1 (p.o. 3 x 10 mg/kg)-2	0.19	0.091	0.083	0.012	14.2	50000	4152.81	20.6245
siRNA-1 (p.o. 3 x 10 mg/kg)-2	0.176	0.075
siRNA-1 (p.o. 3 x 10 mg/kg)-3	0.108	-0.006	-0.009	0.004	44	50000	-446.019	-2.28842
siRNA-1 (p.o. 3 x 10 mg/kg)-3	0.103	-0.012
siRNA-2 (p.o. 3 x 10 mg/kg)-1	0.636	0.618	0.593	0.035	5.9	50000	29638.2	146.703	128.039	26.3945
siRNA-2 (p.o. 3 x 10 mg/kg)-1	0.594	0.568
siRNA-2 (p.o. 3 x 10 mg/kg)-2	0.51	0.469	0.461	0.01	2.2	50000	23073.5	109.375
siRNA-2 (p.o. 3 x 10 mg/kg)-2	0.498	0.454
	D36 (raw intensity)
	Duplicate						ng/ml
Sample	OD	Conc	AvgConc	SD	CV	Dilution	AdjConc	D36 (% relative to pre-dose)	Ave.	SD
PBS-1	0.322	0.357	0.348	0.013	3.7	50000	17403.7	90.7337	109.08	19.6533
PBS-1	0.306	0.339
PBS-2	0.438	0.495	0.47	0.035	7.5	50000	23500.8	129.821
PBS-2	0.396	0.445
PBS-3	0.32	0.355	0.36	0.007	2	50000	17990.7	106.685
PBS-3	0.328	0.365
siRNA-1 (s.c. 0.75 mg/kg)-1	0.05	0.037	0.032	0.007	22.1	50000	1604.76	5.51265	8.62416	5.2014
siRNA-1 (s.c. 0.75 mg/kg)-1	0.042	0.027
siRNA-1 (s.c. 0.75 mg/kg)-2	0.036	0.02	0.016	0.007	42.3	50000	778.829	2.74426
siRNA-1 (s.c. 0.75 mg/kg)-2	0.028	0.011
siRNA-1 (s.c. 0.75 mg/kg)-3	0.066	0.055	0.053	0.003	5.7	50000	2651.93	10.5907
siRNA-1 (s.c. 0.75 mg/kg)-3	0.062	0.051
siRNA-1 (p.o. 3 x 10 mg/kg)-1	0.21	0.117	0.126	0.013	10.6	50000	6304.77	30.3241	25.5183	17.8449
siRNA-1 (p.o. 3 x 10 mg/kg)-1	0.228	0.136
siRNA-1 (p.o. 3 x 10 mg/kg)-2	0.247	0.156	0.163	0.01	5.9	50000	8148.36	40.468
siRNA-1 (p.o. 3 x 10 mg/kg)-2	0.26	0.17
siRNA-1 (p.o. 3 x 10 mg/kg)-3	0.114	0.016	0.022	0.01	43.3	50000	1123.14	5.7626
siRNA-1 (p.o. 3 x 10 mg/kg)-3	0.127	0.029
siRNA-2 (p.o. 3 x 10 mg/kg)-1	0.571	0.498	0.486	0.017	3.5	50000	24317.5	120.366	111.237	12.9114
siRNA-2 (p.o. 3 x 10 mg/kg)-1	0.548	0.474
siRNA-2 (p.o. 3 x 10 mg/kg)-2	0.501	0.424	0.431	0.009	2.1	50000	21540.2	102.107
siRNA-2 (p.o. 3 x 10 mg/kg)-2	0.513	0.437
	D42 (raw intensity)
	Duplicate						ng/ml
Sample	OD	Conc	AvgConc	SD	CV	Dilution	AdjConc	D42 (% relative to pre-dose)	Ave.	SD
PBS-1	0.441	0.454	0.444	0.013	3	50000	22212	115.802	112.224	6.82068
PBS-1	0.424	0.435
PBS-2	0.414	0.425	0.422	0.004	1	50000	21091.4	116.511
PBS-2	0.409	0.419
PBS-3	0.348	0.354	0.352	0.002	0.6	50000	17598.3	104.359
PBS-3	0.345	0.35
siRNA-1 (s.c. 0.75 mg/kg)-1	0.045	0.029	0.029	0	0.5	50000	1443.95	4.96022	8.62416	5.2014
siRNA-1 (s.c. 0.75 mg/kg)-1	0.045	0.029
siRNA-1 (s.c. 0.75 mg/kg)-2	0.053	0.038	0.036	0.002	6.3	50000	1797.81	6.33471
siRNA-1 (s.c. 0.75 mg/kg)-2	0.05	0.034
siRNA-1 (s.c. 0.75 mg/kg)-3	0.087	0.074	0.073	0.001	2	50000	3650.23	14.5776
siRNA-1 (s.c. 0.75 mg/kg)-3	0.085	0.072
siRNA-1 (p.o. 3 x 10 mg/kg)-1	0.222	0.137	0.132	0.007	5.1	50000	6604.06	31.7636	28.0218	16.0637
siRNA-1 (p.o. 3 x 10 mg/kg)-1	0.214	0.127
siRNA-1 (p.o. 3 x 10 mg/kg)-2	0.251	0.171	0.169	0.003	1.6	50000	8433.53	41.8843
siRNA-1 (p.o. 3 x 10 mg/kg)-2	0.247	0.167
siRNA-1 (p.o. 3 x 10 mg/kg)-3	0.145	0.045	0.041	0.007	16.6	50000	2030.38	10.4174
siRNA-1 (p.o. 3 x 10 mg/kg)-3	0.136	0.036
siRNA-2 (p.o. 3 x 10 mg/kg)-1	0.444	0.399	0.391	0.011	2.7	50000	19560.8	96.822	109.187	17.487
siRNA-2 (p.o. 3 x 10 mg/kg)-1	0.431	0.384
siRNA-2 (p.o. 3 x 10 mg/kg)-2	0.555	0.53	0.513	0.025	4.8	50000	25642.4	121.552
siRNA-2 (p.o. 3 x 10 mg/kg)-2	0.526	0.495

## Sheet: Figure 2B
Figure 2B
	1 hour								Fold change	2 hours								Fold change	Ave.	SD	168 hours								Fold change	Ave.	SD
	Duplicate						ng/ml	ug/ml		Duplicate						ng/ml	ug/ml				Duplicate						ng/ml	ug/ml
Sample	OD	Conc	AvgConc	SD	CV	Dilution	AdjConc	AdjConc		OD	Conc	AvgConc	SD	CV	Dilution	AdjConc	AdjConc				OD	Conc	AvgConc	SD	CV	Dilution	AdjConc	AdjConc
WT/Fed (p.o. 1 x 30 mg/kg)-1	0.275	0.255	0.26	0.007	2.8	50000	13007.1	13.0071	1	0.396	0.409	0.429	0.029	6.7	50000	21449.2	21.4492	1.64904	1.26717	0.331993	0.091	0.035	0.042	0.01	23.8	50000	2108.75	2.10875	0.162123	0.161938	0.140609
WT/Fed (p.o. 1 x 30 mg/kg)-1	0.283	0.265								0.427	0.449										0.104	0.049
WT/Fed (p.o. 1 x 30 mg/kg)-2	0.291	0.276	0.276	0	0.1	50000	13780.6	13.7806	1	0.315	0.305	0.305	0.001	0.2	50000	15234.4	15.2344	1.1055			0.066	0.005	0.006	0.001	16.7	50000	292.643	0.292643	0.0212359
WT/Fed (p.o. 1 x 30 mg/kg)-2	0.291	0.275								0.314	0.304										0.067	0.007
WT/Fed (p.o. 1 x 30 mg/kg)-3	0.276	0.257	0.263	0.009	3.4	50000	13171.6	13.1716	1	0.284	0.266	0.276	0.013	4.8	50000	13790.5	13.7905	1.04699			0.127	0.077	0.08	0.004	4.8	50000	3983.8	3.9838	0.302454
WT/Fed (p.o. 1 x 30 mg/kg)-3	0.287	0.27								0.299	0.285										0.132	0.082
WT/Fasted (p.o. 1 x 30 mg/kg)-1	0.359	0.362	0.345	0.023	6.7	50000	17259.8	17.2598	1	0.381	0.389	0.371	0.025	6.7	50000	18560.1	18.5601	1.07534	1.12923	0.0576086	0.077	0.018	0.014	0.006	39	50000	723.374	0.723374	0.0419109	0.363124	0.350674
WT/Fasted (p.o. 1 x 30 mg/kg)-1	0.334	0.329								0.353	0.354										0.07	0.01
WT/Fasted (p.o. 1 x 30 mg/kg)-2	0.293	0.278	0.272	0.009	3.2	50000	13612.8	13.6128	1	0.323	0.316	0.306	0.014	4.7	50000	15279	15.279	1.1224			0.14	0.092	0.084	0.01	12.3	50000	4222.9	4.2229	0.310217
WT/Fasted (p.o. 1 x 30 mg/kg)-2	0.284	0.266								0.307	0.296										0.127	0.077
WT/Fasted (p.o. 1 x 30 mg/kg)-3	0.297	0.283	0.272	0.015	5.5	50000	13622.6	13.6226	1	0.329	0.323	0.324	0.001	0.4	50000	16210.2	16.2102	1.18995			0.229	0.199	0.201	0.003	1.4	50000	10043.2	10.0432	0.737245
WT/Fasted (p.o. 1 x 30 mg/kg)-3	0.28	0.262								0.331	0.325										0.232	0.203
ASGR KO/Fed (p.o. 1 x 30 mg/kg)-1	0.37	0.375	0.359	0.022	6.2	50000	17943.6	17.9436	1	0.363	0.367	0.351	0.022	6.2	50000	17558.3	17.5583	0.978528	0.94911	0.0270337	0.412	0.43	0.432	0.004	0.8	50000	21621.9	21.6219	1.20499	1.17772	0.0427311
ASGR KO/Fed (p.o. 1 x 30 mg/kg)-1	0.345	0.343								0.339	0.336										0.416	0.435
ASGR KO/Fed (p.o. 1 x 30 mg/kg)-2	0.339	0.335	0.327	0.011	3.4	50000	16371.6	16.3716	1	0.315	0.305	0.303	0.003	1	50000	15149.6	15.1496	0.925359			0.363	0.366	0.369	0.005	1.4	50000	18475	18.475	1.12847
ASGR KO/Fed (p.o. 1 x 30 mg/kg)-2	0.326	0.32								0.311	0.301										0.369	0.373
ASGR KO/Fed (p.o. 1 x 30 mg/kg)-3	0.357	0.358	0.354	0.006	1.6	50000	17712.7	17.7127	1	0.349	0.348	0.334	0.02	5.9	50000	16710.9	16.7109	0.943444			0.362	0.365	0.425	0.084	19.8	50000	21249.9	21.2499	1.1997
ASGR KO/Fed (p.o. 1 x 30 mg/kg)-3	0.35	0.35								0.327	0.32										0.454	0.485
ASGR KO/Fasted (p.o. 1 x 30 mg/kg)-1	0.378	0.386	0.369	0.024	6.6	50000	18435.4	18.4354	1	0.469	0.505	0.472	0.046	9.7	50000	23610.8	23.6108	1.28073	1.1523	0.148467	0.424	0.446	0.446	0	0	50000	22283.3	22.2833	1.20872	1.15608	0.0590276
ASGR KO/Fasted (p.o. 1 x 30 mg/kg)-1	0.351	0.351								0.42	0.44										0.425	0.446
ASGR KO/Fasted (p.o. 1 x 30 mg/kg)-2	0.323	0.315	0.303	0.017	5.7	50000	15147.5	15.1475	1	0.377	0.384	0.359	0.034	9.5	50000	17971.4	17.9714	1.18643			0.356	0.357	0.354	0.005	1.5	50000	17680.8	17.6808	1.16724
ASGR KO/Fasted (p.o. 1 x 30 mg/kg)-2	0.303	0.291								0.339	0.335										0.35	0.35
ASGR KO/Fasted (p.o. 1 x 30 mg/kg)-3	0.361	0.364	0.348	0.022	6.3	50000	17405.7	17.4057	1	0.355	0.356	0.345	0.017	4.8	50000	17227.2	17.2272	0.989742			0.388	0.398	0.38	0.025	6.6	50000	19011.6	19.0116	1.09226
ASGR KO/Fasted (p.o. 1 x 30 mg/kg)-3	0.337	0.333								0.337	0.333										0.36	0.363

## Sheet: Figure 2C
Figure 2C
First run ELISA: Day 0, 5, 8, 14, and 22
Second run ELISA: Day 0, 28, 36, and 42
	D0 (raw intensity)- First run ELISA								D0 (raw intensity)-Second run ELISA
	Duplicate						ng/ml	ug/ml	Duplicate						ng/ml	ug/ml
Sample	OD	Conc	AvgConc	SD	CV	Dilution	AdjConc	AdjConc	OD	Conc	AvgConc	SD	CV	Dilution	AdjConc	AdjConc	Average of pre-dose	D0 (% relative to pre-dose)
p.o. 1 x 1 mg/kg -1	0.508	0.412	0.446	0.048	10.8	50000	22279.9	22.2799	0.468	0.431	0.445	0.02	4.5	50000	22252	22.252	22.2659	100
p.o. 1 x 1 mg/kg -1	0.573	0.48							0.491	0.459
p.o. 1 x 1 mg/kg -2	0.557	0.463	0.476	0.018	3.9	50000	23786.9	23.7869	0.52	0.494	0.507	0.018	3.6	50000	25345	25.345	24.5659	100
p.o. 1 x 1 mg/kg -2	0.582	0.489							0.541	0.52
p.o. 1 x 1 mg/kg -3	0.466	0.368	0.376	0.012	3.2	50000	18822.8	18.8228	0.451	0.411	0.462	0.072	15.6	50000	23080.8	23.0808	20.9518	100
p.o. 1 x 1 mg/kg -3	0.482	0.385							0.535	0.513
p.o. 1 x 3 mg/kg -1	0.443	0.344	0.347	0.004	1.3	50000	17342	17.342	0.431	0.386	0.364	0.03	8.3	50000	18220.4	18.2204	17.7812	100
p.o. 1 x 3 mg/kg -1	0.449	0.35							0.396	0.343
p.o. 1 x 3 mg/kg -2	0.487	0.39	0.4	0.014	3.6	50000	19993.4	19.9934	0.466	0.429	0.434	0.007	1.6	50000	21688.2	21.6882	20.8408	100
p.o. 1 x 3 mg/kg -2	0.506	0.41							0.474	0.439
p.o. 1 x 3 mg/kg -3	0.528	0.433	0.434	0.001	0.3	50000	21698.5	21.6985	0.479	0.444	0.434	0.015	3.5	50000	21679.1	21.6791	21.6888	100
p.o. 1 x 3 mg/kg -3	0.53	0.435							0.461	0.423
p.o. 1 x 10 mg/kg -1	0.505	0.409	0.416	0.011	2.7	50000	20822.5	20.8225	0.406	0.355	0.373	0.025	6.6	50000	18640.9	18.6409	19.7317	100
p.o. 1 x 10 mg/kg -1	0.52	0.424							0.434	0.39
p.o. 1 x 10 mg/kg -2	0.53	0.435	0.459	0.034	7.5	50000	22970.8	22.9708	0.432	0.387	0.375	0.018	4.7	50000	18741.5	18.7415	20.8561	100
p.o. 1 x 10 mg/kg -2	0.577	0.484							0.411	0.362
p.o. 1 x 10 mg/kg -3	0.483	0.386	0.407	0.029	7.2	50000	20353.2	20.3532	0.505	0.476	0.463	0.018	3.9	50000	23147.9	23.1479	21.7505	100
p.o. 1 x 10 mg/kg -3	0.523	0.428							0.483	0.45
p.o. 3 x 1 mg/kg -1	0.439	0.34	0.339	0.002	0.5	50000	16927.4	16.9274	0.437	0.394	0.412	0.026	6.2	50000	20600.3	20.6003	18.7639	100
p.o. 3 x 1 mg/kg -1	0.437	0.337							0.467	0.43
p.o. 3 x 1 mg/kg -2	0.447	0.348	0.35	0.003	0.9	50000	17503.6	17.5036	0.453	0.413	0.417	0.006	1.4	50000	20871.5	20.8715	19.1876	100
p.o. 3 x 1 mg/kg -2	0.451	0.352							0.46	0.422
p.o. 3 x 1 mg/kg -3	0.534	0.439	0.445	0.008	1.8	50000	22251.2	22.2512	0.587	0.576	0.595	0.026	4.3	50000	29733.1	29.7331	25.9922	100
p.o. 3 x 1 mg/kg -3	0.545	0.451							0.617	0.613
p.o. 3 x 3 mg/kg -1	0.406	0.305	0.305	0.001	0.2	50000	15274.5	15.2745	0.398	0.346	0.352	0.008	2.2	50000	17586.5	17.5865	16.4305	100
p.o. 3 x 3 mg/kg -1	0.406	0.306							0.407	0.357
p.o. 3 x 3 mg/kg -2	0.429	0.329	0.32	0.013	4.1	50000	16004.5	16.0045	0.367	0.308	0.318	0.014	4.5	50000	15901.4	15.9014	15.9529	100
p.o. 3 x 3 mg/kg -2	0.411	0.311							0.383	0.328
p.o. 3 x 3 mg/kg -3	0.405	0.305	0.313	0.012	4	50000	15670.8	15.6708	0.348	0.285	0.305	0.028	9.1	50000	15237.1	15.2371	15.4539	100
p.o. 3 x 3 mg/kg -3	0.422	0.322							0.38	0.324
p.o. 3 x 10 mg/kg -1	0.428	0.328	0.342	0.019	5.6	50000	17096.9	17.0969	0.506	0.478	0.49	0.017	3.4	50000	24485.6	24.4856	20.7913	100
p.o. 3 x 10 mg/kg -1	0.454	0.356							0.526	0.502
p.o. 3 x 10 mg/kg -2	0.398	0.297	0.311	0.02	6.5	50000	15571.7	15.5717	0.5	0.47	0.494	0.033	6.8	50000	24698.9	24.6989	20.1353	100
p.o. 3 x 10 mg/kg -2	0.425	0.326							0.539	0.518
p.o. 3 x 10 mg/kg -3	0.428	0.328	0.329	0.001	0.2	50000	16445.1	16.4451	0.467	0.43	0.451	0.029	6.5	50000	22535.4	22.5354	19.4902	100
p.o. 3 x 10 mg/kg -3	0.429	0.329							0.501	0.471
	D5 (raw intensity)
	Duplicate						ng/ml	ug/ml
Sample	OD	Conc	AvgConc	SD	CV	Dilution	AdjConc	AdjConc	D5 (% relative to pre-dose)	Ave.	SD
p.o. 1 x 1 mg/kg -1	0.424	0.315	0.319	0.005	1.6	50000	15950.8	15.9507	71.6375	65.3447	10.2121
p.o. 1 x 1 mg/kg -1	0.431	0.323
p.o. 1 x 1 mg/kg -2	0.367	0.253	0.263	0.014	5.2	50000	13157.9	13.1579	53.5618
p.o. 1 x 1 mg/kg -2	0.385	0.273
p.o. 1 x 1 mg/kg -3	0.396	0.284	0.297	0.018	6	50000	14841.2	14.8412	70.8347
p.o. 1 x 1 mg/kg -3	0.419	0.309
p.o. 1 x 3 mg/kg -1	0.439	0.331	0.336	0.007	2.2	50000	16801.8	16.8018	94.492	72.7482	19.4201
p.o. 1 x 3 mg/kg -1	0.449	0.341
p.o. 1 x 3 mg/kg -2	0.386	0.274	0.278	0.005	1.9	50000	13885.1	13.8851	66.6245
p.o. 1 x 3 mg/kg -2	0.393	0.281
p.o. 1 x 3 mg/kg -3	0.356	0.242	0.248	0.008	3.4	50000	12390.4	12.3904	57.1281
p.o. 1 x 3 mg/kg -3	0.367	0.254
p.o. 1 x 10 mg/kg -1	0.339	0.223	0.237	0.019	8.1	50000	11841	11.841	60.01	38.4847	19.1335
p.o. 1 x 10 mg/kg -1	0.364	0.25
p.o. 1 x 10 mg/kg -2	0.252	0.129	0.134	0.006	4.7	50000	6680.91	6.68091	32.0333
p.o. 1 x 10 mg/kg -2	0.26	0.138
p.o. 1 x 10 mg/kg -3	0.227	0.102	0.102	0.001	0.7	50000	5091.95	5.09195	23.4107
p.o. 1 x 10 mg/kg -3	0.226	0.101
p.o. 3 x 1 mg/kg -1	0.435	0.327	0.324	0.004	1.3	50000	16206.6	16.2066	86.3713	80.6959	10.2723
p.o. 3 x 1 mg/kg -1	0.43	0.321
p.o. 3 x 1 mg/kg -2	0.448	0.341	0.333	0.01	3.1	50000	16669.8	16.6698	86.8783
p.o. 3 x 1 mg/kg -2	0.434	0.326
p.o. 3 x 1 mg/kg -3	0.455	0.349	0.358	0.013	3.6	50000	17892.5	17.8925	68.8381
p.o. 3 x 1 mg/kg -3	0.472	0.367
p.o. 3 x 3 mg/kg -1	0.309	0.191	0.195	0.006	3.1	50000	9740.34	9.74034	59.282	45.8287	18.8331
p.o. 3 x 3 mg/kg -1	0.317	0.199
p.o. 3 x 3 mg/kg -2	0.285	0.166	0.172	0.009	5.3	50000	8598.44	8.59844	53.8988
p.o. 3 x 3 mg/kg -2	0.297	0.178
p.o. 3 x 3 mg/kg -3	0.206	0.08	0.075	0.007	9.6	50000	3756.15	3.75615	24.3055
p.o. 3 x 3 mg/kg -3	0.197	0.07
p.o. 3 x 10 mg/kg -1	0.249	0.127	0.13	0.004	3.1	50000	6478.93	6.47893	31.1618	25.9144	17.1242
p.o. 3 x 10 mg/kg -1	0.255	0.132
p.o. 3 x 10 mg/kg -2	0.27	0.149	0.16	0.016	10	50000	8014.02	8.01402	39.8008
p.o. 3 x 10 mg/kg -2	0.291	0.172
p.o. 3 x 10 mg/kg -3	0.15	0.019	0.026	0.01	37.2	50000	1321.54	1.32154	6.7805
p.o. 3 x 10 mg/kg -3	0.163	0.033
	D8 (raw intensity)
	Duplicate						ng/ml	ug/ml
Sample	OD	Conc	AvgConc	SD	CV	Dilution	AdjConc	AdjConc	D8 (% relative to pre-dose)	Ave.	SD
p.o. 1 x 1 mg/kg -1	0.396	0.262	0.259	0.004	1.6	50000	12933.8	12.9338	58.0877	56.209	8.52366
p.o. 1 x 1 mg/kg -1	0.39	0.256
p.o. 1 x 1 mg/kg -2	0.444	0.308	0.313	0.007	2.1	50000	15632.9	15.6329	63.6366
p.o. 1 x 1 mg/kg -2	0.454	0.317
p.o. 1 x 1 mg/kg -3	0.329	0.197	0.197	0.001	0.4	50000	9826.97	9.82697	46.9027
p.o. 1 x 1 mg/kg -3	0.328	0.196
p.o. 1 x 3 mg/kg -1	0.469	0.332	0.328	0.005	1.6	50000	16402.4	16.4024	92.2457	58.9503	28.8384
p.o. 1 x 3 mg/kg -1	0.461	0.324
p.o. 1 x 3 mg/kg -2	0.313	0.182	0.178	0.005	2.6	50000	8912.79	8.91279	42.766
p.o. 1 x 3 mg/kg -2	0.307	0.175
p.o. 1 x 3 mg/kg -3	0.316	0.184	0.181	0.003	1.8	50000	9074.4	9.0744	41.8391
p.o. 1 x 3 mg/kg -3	0.311	0.179
p.o. 1 x 10 mg/kg -1	0.324	0.192	0.185	0.01	5.2	50000	9240.83	9.24083	46.8324	23.6388	20.4897
p.o. 1 x 10 mg/kg -1	0.31	0.178
p.o. 1 x 10 mg/kg -2	0.2	0.072	0.067	0.007	10.6	50000	3355.3	3.3553	16.0878
p.o. 1 x 10 mg/kg -2	0.19	0.062
p.o. 1 x 10 mg/kg -3	0.162	0.036	0.035	0.001	3.5	50000	1739.19	1.73919	7.99608
p.o. 1 x 10 mg/kg -3	0.16	0.034
p.o. 3 x 1 mg/kg -1	0.301	0.17	0.16	0.013	8.3	50000	8015.48	8.01548	42.7176	42.404	6.63543
p.o. 3 x 1 mg/kg -1	0.282	0.151
p.o. 3 x 1 mg/kg -2	0.323	0.191	0.188	0.005	2.8	50000	9378.32	9.37832	48.8771
p.o. 3 x 1 mg/kg -2	0.316	0.184
p.o. 3 x 1 mg/kg -3	0.329	0.196	0.185	0.016	8.4	50000	9257.72	9.25772	35.6173
p.o. 3 x 1 mg/kg -3	0.306	0.174
p.o. 3 x 3 mg/kg -1	0.221	0.092	0.087	0.007	8.3	50000	4358.73	4.35873	26.5283	12.0199	13.0817
p.o. 3 x 3 mg/kg -1	0.21	0.082
p.o. 3 x 3 mg/kg -2	0.15	0.024	0.027	0.004	15.5	50000	1341.19	1.34119	8.40719
p.o. 3 x 3 mg/kg -2	0.156	0.03
p.o. 3 x 3 mg/kg -3	0.129	0.003	0.003	0	9.8	50000	173.735	0.173735	1.12421
p.o. 3 x 3 mg/kg -3	0.129	0.004
p.o. 3 x 10 mg/kg -1	0.147	0.021	0.022	0.002	8	50000	1107.22	1.10722	5.32541	4.29205	6.73079
p.o. 3 x 10 mg/kg -1	0.149	0.023
p.o. 3 x 10 mg/kg -2	0.171	0.044	0.042	0.003	7.6	50000	2103.42	2.10342	10.4464
p.o. 3 x 10 mg/kg -2	0.166	0.04
p.o. 3 x 10 mg/kg -3	0.114	-0.011	-0.011	0.001	6.6	50000	-564.369	-0.564369	-2.89565
p.o. 3 x 10 mg/kg -3	0.113	-0.012
	D14 (raw intensity)
	Duplicate						ng/ml	ug/ml
Sample	OD	Conc	AvgConc	SD	CV	Dilution	AdjConc	AdjConc	D14 (% relative to pre-dose)	Ave.	SD
p.o. 1 x 1 mg/kg -1	0.42	0.335	0.336	0.001	0.3	50000	16779.5	16.7795	75.3595	64.5484	10.315
p.o. 1 x 1 mg/kg -1	0.422	0.336
p.o. 1 x 1 mg/kg -2	0.356	0.266	0.269	0.005	1.9	50000	13465.5	13.4655	54.8139
p.o. 1 x 1 mg/kg -2	0.363	0.273
p.o. 1 x 1 mg/kg -3	0.348	0.257	0.266	0.013	4.9	50000	13298.5	13.2985	63.4718
p.o. 1 x 1 mg/kg -3	0.365	0.275
p.o. 1 x 3 mg/kg -1	0.417	0.332	0.325	0.01	2.9	50000	16254.1	16.2541	91.4119	60.4274	26.8457
p.o. 1 x 3 mg/kg -1	0.405	0.318
p.o. 1 x 3 mg/kg -2	0.279	0.183	0.184	0.002	1	50000	9195.11	9.19511	44.1207
p.o. 1 x 3 mg/kg -2	0.281	0.185
p.o. 1 x 3 mg/kg -3	0.302	0.207	0.198	0.013	6.3	50000	9922.57	9.92257	45.7497
p.o. 1 x 3 mg/kg -3	0.285	0.19
p.o. 1 x 10 mg/kg -1	0.305	0.21	0.214	0.006	2.7	50000	10709.3	10.7093	54.2745	28.4031	23.0038
p.o. 1 x 10 mg/kg -1	0.312	0.218
p.o. 1 x 10 mg/kg -2	0.188	0.084	0.086	0.003	3.1	50000	4313.09	4.31309	20.6802
p.o. 1 x 10 mg/kg -2	0.191	0.088
p.o. 1 x 10 mg/kg -3	0.151	0.045	0.045	0	0.7	50000	2230.41	2.23041	10.2545
p.o. 1 x 10 mg/kg -3	0.151	0.044
p.o. 3 x 1 mg/kg -1	0.304	0.21	0.2	0.014	7.1	50000	9989.92	9.98992	53.2402	46.9002	10.6459
p.o. 3 x 1 mg/kg -1	0.286	0.19
p.o. 3 x 1 mg/kg -2	0.298	0.203	0.203	0.001	0.3	50000	10140.8	10.1408	52.8509
p.o. 3 x 1 mg/kg -2	0.297	0.202
p.o. 3 x 1 mg/kg -3	0.28	0.183	0.18	0.005	2.6	50000	8995.73	8.99573	34.6094
p.o. 3 x 1 mg/kg -3	0.273	0.177
p.o. 3 x 3 mg/kg -1	0.176	0.072	0.077	0.007	9	50000	3844.28	3.84428	23.3972	9.83839	11.7432
p.o. 3 x 3 mg/kg -1	0.185	0.082
p.o. 3 x 3 mg/kg -2	0.119	0.01	0.01	0	0	50000	511.464	0.511464	3.20608
p.o. 3 x 3 mg/kg -2	0.119	0.01
p.o. 3 x 3 mg/kg -3	0.118	0.009	0.004	0.006	138.2	50000	450	0.45	2.91188
p.o. 3 x 3 mg/kg -3	0.11	0
p.o. 3 x 10 mg/kg -1	0.138	0.03	0.032	0.002	6.5	50000	1591.87	1.59187	7.65643	4.1456	6.64065
p.o. 3 x 10 mg/kg -1	0.14	0.033
p.o. 3 x 10 mg/kg -2	0.136	0.028	0.033	0.008	22.8	50000	1670	1.67	8.29389
p.o. 3 x 10 mg/kg -2	0.146	0.039
p.o. 3 x 10 mg/kg -3	0.097	-0.013	-0.014	0	3.3	50000	-684.794	-0.684794	-3.51353
p.o. 3 x 10 mg/kg -3	0.097	-0.014
	D22 (raw intensity)
	Duplicate						ng/ml	ug/ml
Sample	OD	Conc	AvgConc	SD	CV	Dilution	AdjConc	AdjConc	D22 (% relative to pre-dose)	Ave.	SD
p.o. 1 x 1 mg/kg -1	0.377	0.289	0.312	0.032	10.3	50000	15608.5	15.6085	75.8605	70.3071	7.76236
p.o. 1 x 1 mg/kg -1	0.42	0.335
p.o. 1 x 1 mg/kg -2	0.381	0.294	0.294	0	0.1	50000	14691.6	14.6916	73.6234
p.o. 1 x 1 mg/kg -2	0.381	0.294
p.o. 1 x 1 mg/kg -3	0.318	0.226	0.212	0.02	9.5	50000	10593.9	10.5939	61.4374
p.o. 1 x 1 mg/kg -3	0.291	0.198
p.o. 1 x 3 mg/kg -1	0.399	0.313	0.316	0.004	1.2	50000	15795.6	15.7956	112.216	80.4994	27.5373
p.o. 1 x 3 mg/kg -1	0.404	0.319
p.o. 1 x 3 mg/kg -2	0.294	0.2	0.208	0.011	5.2	50000	10398.7	10.3987	62.6788
p.o. 1 x 3 mg/kg -2	0.308	0.216
p.o. 1 x 3 mg/kg -3	0.309	0.216	0.216	0	0	50000	10818.4	10.8184	66.6035
p.o. 1 x 3 mg/kg -3	0.309	0.216
p.o. 1 x 10 mg/kg -1	0.285	0.191	0.189	0.002	1.2	50000	9473.85	9.47385	55.9352	36.9948	17.5236
p.o. 1 x 10 mg/kg -1	0.282	0.188
p.o. 1 x 10 mg/kg -2	0.194	0.094	0.096	0.004	4.1	50000	4817.42	4.81742	33.6907
p.o. 1 x 10 mg/kg -2	0.199	0.099
p.o. 1 x 10 mg/kg -3	0.167	0.065	0.064	0.002	2.5	50000	3205.57	3.20557	21.3585
p.o. 1 x 10 mg/kg -3	0.165	0.063
p.o. 3 x 1 mg/kg -1	0.283	0.189	0.184	0.007	3.9	50000	9209.22	9.20922	71.8902	70.3952	1.34283
p.o. 3 x 1 mg/kg -1	0.274	0.179
p.o. 3 x 1 mg/kg -2	0.315	0.224	0.221	0.004	1.7	50000	11050.9	11.0509	69.2915
p.o. 3 x 1 mg/kg -2	0.31	0.218
p.o. 3 x 1 mg/kg -3	0.3	0.207	0.207	0	0.1	50000	10372	10.372	70.0038
p.o. 3 x 1 mg/kg -3	0.3	0.208
p.o. 3 x 3 mg/kg -1	0.176	0.075	0.071	0.005	7.2	50000	3555.74	3.55574	42.0683	21.8079	17.632
p.o. 3 x 3 mg/kg -1	0.169	0.067
p.o. 3 x 3 mg/kg -2	0.124	0.019	0.013	0.01	76.1	50000	950	0.95	9.93828
p.o. 3 x 3 mg/kg -2	0.112	0.006
p.o. 3 x 3 mg/kg -3	0.128	0.023	0.022	0.002	11.2	50000	1080.5	1.0805	13.4171
p.o. 3 x 3 mg/kg -3	0.125	0.02
p.o. 3 x 10 mg/kg -1	0.144	0.04	0.033	0.01	29.9	50000	1668.57	1.66857	9.88445	7.05028	9.02788
p.o. 3 x 10 mg/kg -1	0.131	0.026
p.o. 3 x 10 mg/kg -2	0.145	0.041	0.043	0.002	3.6	50000	2128.34	2.12834	14.321
p.o. 3 x 10 mg/kg -2	0.147	0.044
p.o. 3 x 10 mg/kg -3	0.097	-0.01	-0.013	0.005	38.7	50000	-654.3	-0.6543	-3.05463
p.o. 3 x 10 mg/kg -3	0.091	-0.017
	D28 (raw intensity)
	Duplicate						ng/ml	ug/ml
Sample	OD	Conc	AvgConc	SD	CV	Dilution	AdjConc	AdjConc	D28 (% relative to pre-dose)	Ave.	SD
p.o. 1 x 1 mg/kg -1	0.509	0.467	0.454	0.019	4.2	50000	22686.8	22.6868	101.89	99.0496	8.46719
p.o. 1 x 1 mg/kg -1	0.486	0.44
p.o. 1 x 1 mg/kg -2	0.509	0.468	0.44	0.04	9.1	50000	21993.2	21.9932	89.5273
p.o. 1 x 1 mg/kg -2	0.462	0.412
p.o. 1 x 1 mg/kg -3	0.497	0.453	0.443	0.014	3.2	50000	22152.6	22.1526	105.731
p.o. 1 x 1 mg/kg -3	0.48	0.433
p.o. 1 x 3 mg/kg -1	0.509	0.468	0.45	0.025	5.6	50000	22506.8	22.5068	126.577	97.8797	24.8689
p.o. 1 x 3 mg/kg -1	0.479	0.432
p.o. 1 x 3 mg/kg -2	0.431	0.375	0.352	0.033	9.3	50000	17598	17.598	84.4402
p.o. 1 x 3 mg/kg -2	0.392	0.329
p.o. 1 x 3 mg/kg -3	0.427	0.37	0.358	0.017	4.6	50000	17919.8	17.9198	82.6223
p.o. 1 x 3 mg/kg -3	0.407	0.347
p.o. 1 x 10 mg/kg -1	0.416	0.357	0.358	0.001	0.3	50000	17905	17.905	90.7423	57.3835	29.2356
p.o. 1 x 10 mg/kg -1	0.417	0.359
p.o. 1 x 10 mg/kg -2	0.279	0.196	0.188	0.011	5.7	50000	9424.63	9.42463	45.1888
p.o. 1 x 10 mg/kg -2	0.266	0.181
p.o. 1 x 10 mg/kg -3	0.252	0.164	0.158	0.009	5.6	50000	7877.92	7.87792	36.2194
p.o. 1 x 10 mg/kg -3	0.241	0.151
p.o. 3 x 1 mg/kg -1	0.415	0.356	0.33	0.037	11.1	50000	16520.6	16.5206	88.045	89.0997	4.20436
p.o. 3 x 1 mg/kg -1	0.371	0.304
p.o. 3 x 1 mg/kg -2	0.443	0.389	0.36	0.042	11.7	50000	17984.7	17.9847	93.7311
p.o. 3 x 1 mg/kg -2	0.393	0.33
p.o. 3 x 1 mg/kg -3	0.512	0.471	0.445	0.037	8.3	50000	22229.3	22.2293	85.5232
p.o. 3 x 1 mg/kg -3	0.468	0.419
p.o. 3 x 3 mg/kg -1	0.224	0.131	0.131	0	0.3	50000	6546.68	6.54668	39.8446	21.814	16.0132
p.o. 3 x 3 mg/kg -1	0.224	0.131
p.o. 3 x 3 mg/kg -2	0.139	0.031	0.03	0.002	6.8	50000	1475.57	1.47557	9.24953
p.o. 3 x 3 mg/kg -2	0.137	0.028
p.o. 3 x 3 mg/kg -3	0.157	0.052	0.051	0.002	4	50000	2526.39	2.52639	16.3479
p.o. 3 x 3 mg/kg -3	0.155	0.049
p.o. 3 x 10 mg/kg -1	0.172	0.07	0.062	0.011	17.2	50000	3099.03	3.09903	14.9055	11.0805	11.9257
p.o. 3 x 10 mg/kg -1	0.159	0.054
p.o. 3 x 10 mg/kg -2	0.19	0.091	0.083	0.012	14.2	50000	4152.81	4.15281	20.6245
p.o. 3 x 10 mg/kg -2	0.176	0.075
p.o. 3 x 10 mg/kg -3	0.108	-0.006	-0.009	0.004	44	50000	-446.019	-0.446019	-2.28842
p.o. 3 x 10 mg/kg -3	0.103	-0.012
	D36 (raw intensity)
	Duplicate						ng/ml	ug/ml
Sample	OD	Conc	AvgConc	SD	CV	Dilution	AdjConc	AdjConc	D36 (% relative to pre-dose)	Ave.	SD
p.o. 1 x 1 mg/kg -1	0.482	0.404	0.431	0.038	8.9	50000	21566.6	21.5666	96.8593	92.1244	5.68419
p.o. 1 x 1 mg/kg -1	0.533	0.458
p.o. 1 x 1 mg/kg -2	0.479	0.401	0.422	0.029	6.8	50000	21082.6	21.0826	85.8205
p.o. 1 x 1 mg/kg -2	0.517	0.442
p.o. 1 x 1 mg/kg -3	0.445	0.365	0.393	0.039	9.8	50000	19630.5	19.6305	93.6934
p.o. 1 x 1 mg/kg -3	0.497	0.42
p.o. 1 x 3 mg/kg -1	0.404	0.322	0.328	0.01	2.9	50000	16416.8	16.4168	92.3266	106.388	15.1101
p.o. 1 x 3 mg/kg -1	0.416	0.335
p.o. 1 x 3 mg/kg -2	0.507	0.431	0.435	0.006	1.4	50000	21773	21.773	104.473
p.o. 1 x 3 mg/kg -2	0.515	0.44
p.o. 1 x 3 mg/kg -3	0.571	0.498	0.531	0.046	8.7	50000	26539.3	26.5393	122.364
p.o. 1 x 3 mg/kg -3	0.632	0.563
p.o. 1 x 10 mg/kg -1	0.489	0.412	0.414	0.003	0.6	50000	20696.4	20.6964	104.889	76.7813	24.3438
p.o. 1 x 10 mg/kg -1	0.493	0.416
p.o. 1 x 10 mg/kg -2	0.348	0.263	0.263	0	0.1	50000	13142.2	13.1422	63.0136
p.o. 1 x 10 mg/kg -2	0.348	0.263
p.o. 1 x 10 mg/kg -3	0.313	0.226	0.272	0.064	23.7	50000	13581.3	13.5813	62.4411
p.o. 1 x 10 mg/kg -3	0.399	0.317
p.o. 3 x 1 mg/kg -1	0.391	0.308	0.297	0.015	5.2	50000	14858.8	14.8588	79.1885	79.7454	3.09203
p.o. 3 x 1 mg/kg -1	0.37	0.286
p.o. 3 x 1 mg/kg -2	0.4	0.317	0.319	0.002	0.7	50000	15940.6	15.9406	83.078
p.o. 3 x 1 mg/kg -2	0.403	0.32
p.o. 3 x 1 mg/kg -3	0.503	0.427	0.4	0.038	9.4	50000	20006.1	20.0061	76.9696
p.o. 3 x 1 mg/kg -3	0.453	0.374
p.o. 3 x 3 mg/kg -1	0.371	0.287	0.28	0.01	3.6	50000	14015.1	14.0151	85.299	43.2614	36.8545
p.o. 3 x 3 mg/kg -1	0.358	0.273
p.o. 3 x 3 mg/kg -2	0.149	0.052	0.053	0.001	1.6	50000	2633.46	2.63346	16.5077
p.o. 3 x 3 mg/kg -2	0.15	0.053
p.o. 3 x 3 mg/kg -3	0.184	0.089	0.086	0.004	4.3	50000	4323.64	4.32364	27.9776
p.o. 3 x 3 mg/kg -3	0.179	0.084
p.o. 3 x 10 mg/kg -1	0.21	0.117	0.126	0.013	10.6	50000	6304.77	6.30477	30.3241	25.5183	17.8449
p.o. 3 x 10 mg/kg -1	0.228	0.136
p.o. 3 x 10 mg/kg -2	0.247	0.156	0.163	0.01	5.9	50000	8148.36	8.14836	40.468
p.o. 3 x 10 mg/kg -2	0.26	0.17
p.o. 3 x 10 mg/kg -3	0.114	0.016	0.022	0.01	43.3	50000	1123.14	1.12314	5.7626
p.o. 3 x 10 mg/kg -3	0.127	0.029
	D42 (raw intensity)
	Duplicate						ng/ml	ug/ml
Sample	OD	Conc	AvgConc	SD	CV	Dilution	AdjConc	AdjConc	D42 (% relative to pre-dose)	Ave.	SD
p.o. 1 x 1 mg/kg -1	0.437	0.391	0.399	0.012	3	50000	19962.1	19.9621	89.6533	80.8744	9.72234
p.o. 1 x 1 mg/kg -1	0.452	0.408
p.o. 1 x 1 mg/kg -2	0.399	0.346	0.346	0	0	50000	17300.6	17.3006	70.4251
p.o. 1 x 1 mg/kg -2	0.399	0.346
p.o. 1 x 1 mg/kg -3	0.39	0.335	0.346	0.016	4.5	50000	17294.7	17.2947	82.5449
p.o. 1 x 1 mg/kg -3	0.408	0.357
p.o. 1 x 3 mg/kg -1	0.428	0.38	0.374	0.009	2.3	50000	18696.3	18.6963	105.146	88.6764	14.7618
p.o. 1 x 3 mg/kg -1	0.418	0.368
p.o. 1 x 3 mg/kg -2	0.4	0.347	0.351	0.006	1.7	50000	17557.3	17.5573	84.2446
p.o. 1 x 3 mg/kg -2	0.407	0.355
p.o. 1 x 3 mg/kg -3	0.392	0.338	0.332	0.008	2.3	50000	16621.9	16.6219	76.6381
p.o. 1 x 3 mg/kg -3	0.383	0.327
p.o. 1 x 10 mg/kg -1	0.467	0.426	0.414	0.016	4	50000	20699.8	20.6998	104.906	73.3413	29.9206
p.o. 1 x 10 mg/kg -1	0.447	0.402
p.o. 1 x 10 mg/kg -2	0.355	0.293	0.291	0.004	1.2	50000	14541.6	14.5416	69.7233
p.o. 1 x 10 mg/kg -2	0.35	0.288
p.o. 1 x 10 mg/kg -3	0.273	0.197	0.197	0.001	0.6	50000	9873.5	9.8735	45.3943
p.o. 1 x 10 mg/kg -3	0.274	0.198
p.o. 3 x 1 mg/kg -1	0.377	0.32	0.316	0.006	1.8	50000	15789.8	15.7898	84.1499	80.4929	21.6682
p.o. 3 x 1 mg/kg -1	0.37	0.312
p.o. 3 x 1 mg/kg -2	0.427	0.379	0.384	0.008	2	50000	19206.7	19.2067	100.1
p.o. 3 x 1 mg/kg -2	0.436	0.39
p.o. 3 x 1 mg/kg -3	0.366	0.307	0.298	0.014	4.5	50000	14875	14.875	57.2289
p.o. 3 x 1 mg/kg -3	0.35	0.288
p.o. 3 x 3 mg/kg -1	0.306	0.236	0.235	0.002	0.8	50000	11738.4	11.7384	71.4426	46.3102	22.0939
p.o. 3 x 3 mg/kg -1	0.304	0.233
p.o. 3 x 3 mg/kg -2	0.194	0.103	0.096	0.011	11.5	50000	4777.54	4.77754	29.9477
p.o. 3 x 3 mg/kg -2	0.18	0.088
p.o. 3 x 3 mg/kg -3	0.208	0.12	0.116	0.006	5	50000	5801.45	5.80145	37.5403
p.o. 3 x 3 mg/kg -3	0.201	0.112
p.o. 3 x 10 mg/kg -1	0.222	0.137	0.132	0.007	5.1	50000	6604.06	6.60406	31.7636	28.0218	16.0637
p.o. 3 x 10 mg/kg -1	0.214	0.127
p.o. 3 x 10 mg/kg -2	0.251	0.171	0.169	0.003	1.6	50000	8433.53	8.43353	41.8843
p.o. 3 x 10 mg/kg -2	0.247	0.167
p.o. 3 x 10 mg/kg -3	0.145	0.045	0.041	0.007	16.6	50000	2030.38	2.03038	10.4174
p.o. 3 x 10 mg/kg -3	0.136	0.036

## Sheet: Fig 3B
Figure 3B
	D0 (raw intensity)													D0 (raw intensity)													D0 (raw intensity)													D0 (raw intensity)
	Duplicate						ng/ml							Duplicate						ng/ml							Duplicate						ng/ml							Duplicate						ng/ml
Sample	OD	Conc	AvgConc	SD	CV	Dilution	AdjConc	D0 (% relative to pre-dose)					Sample	OD	Conc	AvgConc	SD	CV	Dilution	AdjConc	D0 (% relative to pre-dose)					Sample	OD	Conc	AvgConc	SD	CV	Dilution	AdjConc	D0 (% relative to pre-dose)					Sample	OD	Conc	AvgConc	SD	CV	Dilution	AdjConc	D0 (% relative to pre-dose)
C8-1	0.61	0.279	0.323	0.062	19.2	50000	16165.5	100					C10-1	0.842	0.407	0.393	0.02	5.1	50000	19633.8	100					C12-1	0.859	0.417	0.447	0.043	9.7	50000	22372.5	100					C18:1-1	0.802	0.384	0.379	0.007	1.8	50000	18936.9	100
C8-1	0.772	0.367											C10-1	0.793	0.379											C12-1	0.963	0.478											C18:1-1	0.784	0.374
C8-2	0.849	0.411	0.441	0.043	9.7	50000	22058.8	100					C10-2	0.763	0.362	0.356	0.009	2.5	50000	17801.7	100					C12-2	0.911	0.447	0.437	0.014	3.2	50000	21863.1	100					C18:1-2	0.97	0.483	0.516	0.047	9.1	50000	25780.7	100
C8-2	0.952	0.472											C10-2	0.741	0.35											C12-2	0.877	0.427											C18:1-2	1.077	0.549
C8-3	0.963	0.478	0.454	0.034	7.5	50000	22713.8	100					C10-3	0.948	0.469	0.458	0.016	3.5	50000	22898.4	100					C12-3	0.816	0.392	0.407	0.022	5.4	50000	20371.4	100					C18:1-3	0.799	0.382	0.399	0.024	6	50000	19944	100
C8-3	0.882	0.43											C10-3	0.91	0.447											C12-3	0.87	0.423											C18:1-3	0.857	0.416
C8-4	0.914	0.449	0.434	0.021	4.8	50000	21703.4	100					C10-4	0.922	0.454	0.428	0.037	8.6	50000	21389.1	100					C12-4	0.701	0.328	0.328	0	0.1	50000	16408.9	100					C18:1-4	0.94	0.464	0.444	0.029	6.5	50000	22190.3	100
C8-4	0.864	0.419											C10-4	0.833	0.402											C12-4	0.702	0.328											C18:1-4	0.87	0.423
	D5 (raw intensity)													D5 (raw intensity)													D5 (raw intensity)													D5 (raw intensity)
	Duplicate						ng/ml							Duplicate						ng/ml							Duplicate						ng/ml							Duplicate						ng/ml
Sample	OD	Conc	AvgConc	SD	CV	Dilution	AdjConc	D5 (% relative to pre-dose)			Ave.	SD	Sample	OD	Conc	AvgConc	SD	CV	Dilution	AdjConc	D5 (% relative to pre-dose)			Ave.	SD	Sample	OD	Conc	AvgConc	SD	CV	Dilution	AdjConc	D5 (% relative to pre-dose)			Ave.	SD	Sample	OD	Conc	AvgConc	SD	CV	Dilution	AdjConc	D5 (% relative to pre-dose)
C8-1	0.977	0.469	0.448	0.029	6.6	50000	22405.5	138.601			102.951	26.0946	C10-1	0.603	0.271	0.267	0.004	1.7	50000	13369.7	68.0951			53.1593	11.5891	C12-1	0.6	0.269	0.262	0.01	3.9	50000	13105.4	58.578			44.5811	20.4185	C18:1-1	0.694	0.317	0.303	0.019	6.2	50000	15167.6	80.0956
C8-1	0.902	0.427											C10-1	0.59	0.264											C12-1	0.571	0.255											C18:1-1	0.641	0.29
C8-2	1.007	0.486	0.451	0.049	10.8	50000	22572.6	102.329					C10-2	0.486	0.214	0.194	0.028	14.5	50000	9696.92	54.4718					C12-2	0.293	0.124	0.123	0.002	1.6	50000	6141.89	28.0925					C18:1-2	0.206	0.086	0.095	0.013	13.9	50000	4773.82	18.517
C8-2	0.884	0.417											C10-2	0.402	0.174											C12-2	0.286	0.121											C18:1-2	0.249	0.105
C8-3	0.81	0.378	0.348	0.042	12.1	50000	17387.3	76.5496					C10-3	0.5	0.22	0.228	0.011	5	50000	11411.9	49.8371					C12-3	0.572	0.255	0.267	0.017	6.3	50000	13358.3	65.5734					C18:1-3	0.487	0.214	0.204	0.014	7	50000	10205.2	51.1691
C8-3	0.696	0.318											C10-3	0.533	0.236											C12-3	0.62	0.279											C18:1-3	0.445	0.194
C8-4	0.878	0.414	0.409	0.007	1.6	50000	20471.4	94.3232					C10-4	0.403	0.174	0.172	0.003	1.9	50000	8605.54	40.2333					C12-4	0.198	0.083	0.086	0.004	4.7	50000	4279.49	26.0803					C18:1-4	0.712	0.326	0.314	0.017	5.3	50000	15702.4	70.7623
C8-4	0.861	0.405											C10-4	0.393	0.17											C12-4	0.212	0.088											C18:1-4	0.666	0.302
	D8 (raw intensity)													D8 (raw intensity)													D8 (raw intensity)													D8 (raw intensity)
	Duplicate						ng/ml							Duplicate						ng/ml							Duplicate						ng/ml							Duplicate						ng/ml
Sample	OD	Conc	AvgConc	SD	CV	Dilution	AdjConc	D8 (% relative to pre-dose)			Ave.	SD	Sample	OD	Conc	AvgConc	SD	CV	Dilution	AdjConc	D8 (% relative to pre-dose)			Ave.	SD	Sample	OD	Conc	AvgConc	SD	CV	Dilution	AdjConc	D8 (% relative to pre-dose)			Ave.	SD	Sample	OD	Conc	AvgConc	SD	CV	Dilution	AdjConc	D8 (% relative to pre-dose)
C8-1	0.872	0.444	0.436	0.011	2.5	50000	21820.1	134.98			92.2794	35.7021	C10-1	0.301	0.14	0.139	0.001	1	50000	6946.73	35.3814			26.9524	8.68197	C12-1	0.212	0.096	0.105	0.012	11.1	50000	5234.17	23.3955			19.557	10.0459	C18:1-1	0.359	0.169	0.177	0.012	6.9	50000	8864.43	46.8103
C8-1	0.846	0.429											C10-1	0.297	0.138											C12-1	0.246	0.113											C18:1-1	0.394	0.186
C8-2	0.949	0.489	0.468	0.03	6.4	50000	23385.5	106.015					C10-2	0.257	0.118	0.119	0.002	1.5	50000	5963.76	33.501					C12-2	0.141	0.062	0.069	0.009	12.9	50000	3433.29	15.7036					C18:1-2	0.109	0.047	0.051	0.006	10.9	50000	2565.89	9.95276
C8-2	0.877	0.446											C10-2	0.262	0.121											C12-2	0.167	0.075											C18:1-2	0.126	0.055
C8-3	0.496	0.238	0.243	0.008	3.3	50000	12171.5	53.5865					C10-3	0.202	0.092	0.09	0.003	3.3	50000	4486.31	19.5923					C12-3	0.259	0.119	0.127	0.012	9.2	50000	6366.39	31.2515					C18:1-3	0.235	0.107	0.118	0.015	12.5	50000	5892.12	29.5433
C8-3	0.517	0.249											C10-3	0.194	0.088											C12-3	0.293	0.136											C18:1-3	0.278	0.128
C8-4	0.672	0.331	0.324	0.011	3.4	50000	16177	74.5366					C10-4	0.192	0.087	0.083	0.006	7.3	50000	4135.58	19.335					C12-4	0.058	0.023	0.026	0.004	14.3	50000	1292.57	7.87722					C18:1-4	0.234	0.107	0.111	0.006	5.5	50000	5573.35	25.1161
C8-4	0.643	0.316											C10-4	0.174	0.078											C12-4	0.069	0.028											C18:1-4	0.252	0.116
	D14 (raw intensity)													D14 (raw intensity)													D14 (raw intensity)													D14 (raw intensity)
	Duplicate						ng/ml							Duplicate						ng/ml							Duplicate						ng/ml							Duplicate						ng/ml
Sample	OD	Conc	AvgConc	SD	CV	Dilution	AdjConc	D14 (% relative to pre-dose)			Ave.	SD	Sample	OD	Conc	AvgConc	SD	CV	Dilution	AdjConc	D14 (% relative to pre-dose)			Ave.	SD	Sample	OD	Conc	AvgConc	SD	CV	Dilution	AdjConc	D14 (% relative to pre-dose)			Ave.	SD	Sample	OD	Conc	AvgConc	SD	CV	Dilution	AdjConc	D14 (% relative to pre-dose)
C8-1	0.89	0.434	0.444	0.014	3.3	50000	22214.5	137.419			97.4919	37.2735	C10-1	0.236	0.105	0.098	0.01	10.3	50000	4893.49	24.9238			19.2408	6.60093	C12-1	0.198	0.088	0.096	0.013	13	50000	4821.7	21.5519			19.2073	5.63288	C18:1-1	0.305	0.137	0.143	0.008	5.5	50000	7132.16	37.6627
C8-1	0.927	0.455											C10-1	0.205	0.091											C12-1	0.236	0.105											C18:1-1	0.329	0.148
C8-2	1.038	0.517	0.507	0.014	2.8	50000	25333	114.843					C10-2	0.196	0.087	0.086	0.002	1.8	50000	4277.1	24.0263					C12-2	0.164	0.072	0.076	0.005	6.4	50000	3780.08	17.2898					C18:1-2	0.063	0.027	0.026	0.002	7.3	50000	1299.11	5.0391
C8-2	1.002	0.497											C10-2	0.191	0.084											C12-2	0.179	0.079											C18:1-2	0.057	0.025
C8-3	0.531	0.246	0.232	0.02	8.7	50000	11600.5	51.0726					C10-3	0.187	0.083	0.079	0.005	7	50000	3944.4	17.2257					C12-3	0.209	0.093	0.104	0.016	15.2	50000	5204.55	25.5483					C18:1-3	0.331	0.15	0.161	0.015	9.6	50000	8025.11	40.2382
C8-3	0.473	0.218											C10-3	0.17	0.075											C12-3	0.258	0.115											C18:1-3	0.377	0.171
C8-4	0.8	0.385	0.376	0.013	3.3	50000	18802.2	86.6325					C10-4	0.112	0.049	0.046	0.004	8.5	50000	2307.35	10.7875					C12-4	0.109	0.047	0.041	0.009	23.1	50000	2041.14	12.4392					C18:1-4	0.088	0.038	0.042	0.005	11.8	50000	2076.2	9.35632
C8-4	0.766	0.367											C10-4	0.1	0.043											C12-4	0.079	0.034											C18:1-4	0.103	0.045
	D21 (raw intensity)													D21 (raw intensity)													D21 (raw intensity)													D21 (raw intensity)
	Duplicate						ng/ml							Duplicate						ng/ml							Duplicate						ng/ml							Duplicate						ng/ml
Sample	OD	Conc	AvgConc	SD	CV	Dilution	AdjConc	D21 (% relative to pre-dose)			Ave.	SD	Sample	OD	Conc	AvgConc	SD	CV	Dilution	AdjConc	D21 (% relative to pre-dose)			Ave.	SD	Sample	OD	Conc	AvgConc	SD	CV	Dilution	AdjConc	D21 (% relative to pre-dose)			Ave.	SD	Sample	OD	Conc	AvgConc	SD	CV	Dilution	AdjConc	D21 (% relative to pre-dose)
C8-1	0.871	0.421	0.419	0.003	0.8	50000	20947.1	129.579			94.8425	34.7189	C10-1	0.213	0.094	0.097	0.003	3.1	50000	4827.94	24.5899			23.312	7.67228	C12-1	0.259	0.116	0.109	0.009	8.5	50000	5462.42	24.4157			21.262	4.51705	C18:1-1	0.429	0.195	0.193	0.003	1.7	50000	9651.45	50.9663
C8-1	0.862	0.417											C10-1	0.222	0.099											C12-1	0.231	0.103											C18:1-1	0.419	0.191
C8-2	1.066	0.532	0.495	0.052	10.6	50000	24729.6	112.108					C10-2	0.264	0.118	0.115	0.004	3.1	50000	5764.08	32.3793					C12-2	0.219	0.097	0.096	0.002	2.6	50000	4779.79	21.8624					C18:1-2	0.087	0.037	0.034	0.004	11.2	50000	1721.45	6.67727
C8-2	0.937	0.458											C10-2	0.253	0.113											C12-2	0.212	0.094											C18:1-2	0.075	0.032
C8-3	0.489	0.224	0.224	0	0.1	50000	11210.6	49.3561					C10-3	0.241	0.108	0.103	0.006	5.7	50000	5167.75	22.5682					C12-3	0.238	0.106	0.098	0.011	11.5	50000	4902.95	24.0678					C18:1-3	0.423	0.193	0.188	0.006	3.4	50000	9404.22	47.1531
C8-3	0.488	0.224											C10-3	0.223	0.099											C12-3	0.203	0.09											C18:1-3	0.404	0.184
C8-4	0.881	0.427	0.383	0.061	16	50000	19169.9	88.3266					C10-4	0.137	0.06	0.059	0.001	2.2	50000	2932.55	13.7105					C12-4	0.12	0.052	0.048	0.005	10.6	50000	2412.45	14.7021					C18:1-4	0.09	0.038	0.038	0.001	2.3	50000	1876.86	8.45803
C8-4	0.719	0.34											C10-4	0.133	0.058											C12-4	0.104	0.045											C18:1-4	0.087	0.037
	D28 (raw intensity)													D28 (raw intensity)													D28 (raw intensity)													D28 (raw intensity)
	Duplicate						ng/ml							Duplicate						ng/ml							Duplicate						ng/ml							Duplicate						ng/ml
Sample	OD	Conc	AvgConc	SD	CV	Dilution	AdjConc	D28 (% relative to pre-dose)			Ave.	SD	Sample	OD	Conc	AvgConc	SD	CV	Dilution	AdjConc	D28 (% relative to pre-dose)			Ave.	SD	Sample	OD	Conc	AvgConc	SD	CV	Dilution	AdjConc	D28 (% relative to pre-dose)			Ave.	SD	Sample	OD	Conc	AvgConc	SD	CV	Dilution	AdjConc	D28 (% relative to pre-dose)
C8-1	1.115	0.619	0.625	0.008	1.3	50000	31241.1	193.259			124.992	51.1039	C10-1	0.29	0.134	0.131	0.004	2.8	50000	6561.45	33.4191			33.7817	9.47121	C12-1	0.333	0.156	0.159	0.004	2.8	50000	7944.92	35.5119			28.3906	8.09392	C18:1-1	0.576	0.286	0.287	0.001	0.2	50000	14337.1	75.71
C8-1	1.131	0.63											C10-1	0.279	0.129											C12-1	0.345	0.162											C18:1-1	0.578	0.287
C8-2	1.035	0.566	0.561	0.008	1.3	50000	28046.7	127.146					C10-2	0.364	0.172	0.164	0.011	6.6	50000	8204.93	46.0906					C12-2	0.258	0.118	0.116	0.002	2.1	50000	5821.22	26.6258					C18:1-2	0.124	0.055	0.054	0.001	2.8	50000	2698.48	10.4671
C8-2	1.019	0.556											C10-2	0.334	0.156											C12-2	0.251	0.115											C18:1-2	0.119	0.053
C8-3	0.645	0.326	0.323	0.003	1	50000	16173	71.2032					C10-3	0.323	0.15	0.149	0.002	1	50000	7467.26	32.6105					C12-3	0.292	0.135	0.137	0.003	2.5	50000	6869.97	33.7236					C18:1-3	0.557	0.275	0.278	0.004	1.3	50000	13903.2	69.7112
C8-3	0.637	0.321											C10-3	0.318	0.148											C12-3	0.302	0.14											C18:1-3	0.566	0.281
C8-4	0.909	0.485	0.47	0.021	4.4	50000	23517.9	108.36					C10-4	0.216	0.098	0.098	0.001	0.8	50000	4920.94	23.0068					C12-4	0.133	0.059	0.058	0.001	2.3	50000	2904.54	17.701					C18:1-4	0.163	0.073	0.072	0.001	1.5	50000	3597.82	16.2135
C8-4	0.862	0.456											C10-4	0.219	0.099											C12-4	0.129	0.057											C18:1-4	0.16	0.071
[truncated: 13 more columns]

## Sheet: Fig 3C
Figure 3C
	D0 (raw intensity)													D0 (raw intensity)													D0 (raw intensity)													D0 (raw intensity)
	Duplicate						ng/ml							Duplicate						ng/ml							Duplicate						ng/ml							Duplicate						ng/ml
Sample	OD	Conc	AvgConc	SD	CV	Dilution	AdjConc	D0 (% relative to pre-dose)					Sample	OD	Conc	AvgConc	SD	CV	Dilution	AdjConc	D0 (% relative to pre-dose)					Sample	OD	Conc	AvgConc	SD	CV	Dilution	AdjConc	D0 (% relative to pre-dose)					Sample	OD	Conc	AvgConc	SD	CV	Dilution	AdjConc	D0 (% relative to pre-dose)
SNAC-1	0.869	0.422	0.445	0.032	7.1	50000	22234.5	100					DDM-1	1.048	0.435	0.456	0.029	6.4	50000	22798.2	100					Lauroyl carnitine-1	1.038	0.431	0.424	0.009	2.1	50000	21212.3	100					s.c. 0.3 mg/kg-1	1.314	0.663	0.597	0.094	15.7	50000	29828.3	100
SNAC-1	0.944	0.467											DDM-1	1.134	0.477											Lauroyl carnitine-1	1.011	0.418											s.c. 0.3 mg/kg-1	1.187	0.53
SNAC-2	0.967	0.481	0.483	0.004	0.8	50000	24164.6	100					DDM-2	1.111	0.466	0.467	0.002	0.4	50000	23362.7	100					Lauroyl carnitine-2	1.021	0.423	0.388	0.049	12.6	50000	19416.4	100					s.c. 0.3 mg/kg-2	1.202	0.545	0.558	0.02	3.5	50000	27920.4	100
SNAC-2	0.976	0.486											DDM-2	1.117	0.469											Lauroyl carnitine-2	0.87	0.354											s.c. 0.3 mg/kg-2	1.23	0.572
SNAC-3	1.055	0.535	0.52	0.021	4.1	50000	25999.2	100					DDM-3	0.978	0.403	0.424	0.03	7.2	50000	21199	100					Lauroyl carnitine-3	0.992	0.409	0.447	0.054	12.1	50000	22365.7	100					s.c. 0.3 mg/kg-3	1.131	0.48	0.551	0.099	18	50000	27534	100
SNAC-3	1.007	0.505											DDM-3	1.069	0.445											Lauroyl carnitine-3	1.152	0.486											s.c. 0.3 mg/kg-3	1.277	0.621
SNAC-4	0.786	0.375	0.396	0.029	7.4	50000	19777.9	100					DDM-4	1.03	0.427	0.387	0.056	14.5	50000	19355	100					Lauroyl carnitine-4	1.1	0.46	0.427	0.047	10.9	50000	21363.5	100					s.c. 0.3 mg/kg-4	1.13	0.479	0.492	0.018	3.6	50000	24593.4	100
SNAC-4	0.859	0.416											DDM-4	0.856	0.347											Lauroyl carnitine-4	0.96	0.394											s.c. 0.3 mg/kg-4	1.159	0.504
	D5 (raw intensity)													D5 (raw intensity)													D5 (raw intensity)													D5 (raw intensity)
	Duplicate						ng/ml							Duplicate						ng/ml							Duplicate						ng/ml							Duplicate						ng/ml
Sample	OD	Conc	AvgConc	SD	CV	Dilution	AdjConc	D5 (% relative to pre-dose)			Ave.	SD	Sample	OD	Conc	AvgConc	SD	CV	Dilution	AdjConc	D5 (% relative to pre-dose)			Ave.	SD	Sample	OD	Conc	AvgConc	SD	CV	Dilution	AdjConc	D5 (% relative to pre-dose)			Ave.	SD	Sample	OD	Conc	AvgConc	SD	CV	Dilution	AdjConc	D5 (% relative to pre-dose)
SNAC-1	0.87	0.41	0.392	0.026	6.6	50000	19576.5	88.0458			103.215	11.9391	DDM-1	0.723	0.327	0.313	0.02	6.4	50000	15638.9	68.5972			52.3841	16.9461	Lauroyl carnitine-1	0.419	0.19	0.184	0.008	4.4	50000	9193.02	43.3382			34.9571	6.75736	s.c. 0.3 mg/kg-1	0.506	0.115	0.118	0.004	3.8	50000	5902.69	19.7889
SNAC-1	0.803	0.373											DDM-1	0.662	0.299											Lauroyl carnitine-1	0.392	0.178											s.c. 0.3 mg/kg-1	0.523	0.121
SNAC-2	1.024	0.496	0.492	0.005	1.1	50000	24585.2	101.74					DDM-2	0.334	0.153	0.146	0.01	6.8	50000	7292.9	31.2159					Lauroyl carnitine-2	0.336	0.154	0.145	0.013	9.2	50000	7225.57	37.2137					s.c. 0.3 mg/kg-2	0.62	0.159	0.173	0.019	11.3	50000	8631.98	30.9164
SNAC-2	1.011	0.488											DDM-2	0.301	0.139											Lauroyl carnitine-2	0.293	0.135											s.c. 0.3 mg/kg-2	0.684	0.186
SNAC-3	1.103	0.541	0.552	0.015	2.8	50000	27612.8	106.206					DDM-3	0.569	0.256	0.268	0.016	6.1	50000	13392.8	63.1767					Lauroyl carnitine-3	0.294	0.136	0.14	0.005	3.8	50000	6984.87	31.2303					s.c. 0.3 mg/kg-3	0.65	0.172	0.171	0.001	0.8	50000	8537.41	31.0068
SNAC-3	1.14	0.563											DDM-3	0.62	0.279											Lauroyl carnitine-3	0.312	0.143											s.c. 0.3 mg/kg-3	0.645	0.17
SNAC-4	0.959	0.459	0.462	0.005	1	50000	23114	116.868					DDM-4	0.407	0.184	0.18	0.006	3.2	50000	9009.09	46.5467					Lauroyl carnitine-4	0.256	0.119	0.12	0.001	0.6	50000	5991.63	28.0461					s.c. 0.3 mg/kg-4	0.534	0.125	0.117	0.011	9.7	50000	5863.31	23.8409
SNAC-4	0.971	0.466											DDM-4	0.388	0.176											Lauroyl carnitine-4	0.258	0.12											s.c. 0.3 mg/kg-4	0.49	0.109
	D8 (raw intensity)													D8 (raw intensity)													D8 (raw intensity)													D8 (raw intensity)
	Duplicate						ng/ml							Duplicate						ng/ml							Duplicate						ng/ml							Duplicate						ng/ml
Sample	OD	Conc	AvgConc	SD	CV	Dilution	AdjConc	D8 (% relative to pre-dose)			Ave.	SD	Sample	OD	Conc	AvgConc	SD	CV	Dilution	AdjConc	D8 (% relative to pre-dose)			Ave.	SD	Sample	OD	Conc	AvgConc	SD	CV	Dilution	AdjConc	D8 (% relative to pre-dose)			Ave.	SD	Sample	OD	Conc	AvgConc	SD	CV	Dilution	AdjConc	D8 (% relative to pre-dose)
SNAC-1	0.646	0.317	0.311	0.009	2.8	50000	15556.6	69.9658			84.9781	11.1099	DDM-1	0.658	0.271	0.287	0.022	7.8	50000	14337.6	62.8893			48.0599	19.8382	Lauroyl carnitine-1	0.334	0.136	0.131	0.007	5.3	50000	6545.38	30.8566			25.9682	3.46372	s.c. 0.3 mg/kg-1	0.356	0.064	0.064	0.001	1.2	50000	3179.29	10.6586
SNAC-1	0.623	0.305											DDM-1	0.731	0.303											Lauroyl carnitine-1	0.31	0.126											s.c. 0.3 mg/kg-1	0.353	0.063
SNAC-2	0.847	0.429	0.419	0.015	3.5	50000	20945.7	86.6793					DDM-2	0.36	0.146	0.13	0.022	16.9	50000	6517.57	27.8973					Lauroyl carnitine-2	0.249	0.102	0.097	0.007	6.8	50000	4845.69	24.9567					s.c. 0.3 mg/kg-2	0.389	0.075	0.069	0.008	11.9	50000	3457.43	12.3832
SNAC-2	0.811	0.409											DDM-2	0.282	0.115											Lauroyl carnitine-2	0.226	0.092											s.c. 0.3 mg/kg-2	0.354	0.063
SNAC-3	0.857	0.435	0.45	0.021	4.6	50000	22480.2	86.4648					DDM-3	0.734	0.304	0.285	0.028	9.7	50000	14236.9	67.1583					Lauroyl carnitine-3	0.255	0.104	0.102	0.003	3.4	50000	5076.11	22.696					s.c. 0.3 mg/kg-3	0.415	0.084	0.085	0.001	1.8	50000	4253.34	15.4476
SNAC-3	0.907	0.464											DDM-3	0.645	0.265											Lauroyl carnitine-3	0.243	0.099											s.c. 0.3 mg/kg-3	0.421	0.086
SNAC-4	0.705	0.349	0.383	0.048	12.5	50000	19145.5	96.8026					DDM-4	0.323	0.131	0.133	0.002	1.8	50000	6637.75	34.2948					Lauroyl carnitine-4	0.268	0.109	0.108	0.001	0.8	50000	5418.59	25.3637					s.c. 0.3 mg/kg-4	0.398	0.078	0.072	0.009	12.8	50000	3576.26	14.5415
SNAC-4	0.825	0.417											DDM-4	0.331	0.134											Lauroyl carnitine-4	0.264	0.108											s.c. 0.3 mg/kg-4	0.359	0.065
	D14 (raw intensity)													D14 (raw intensity)													D14 (raw intensity)													D14 (raw intensity)
	Duplicate						ng/ml							Duplicate						ng/ml							Duplicate						ng/ml							Duplicate						ng/ml
Sample	OD	Conc	AvgConc	SD	CV	Dilution	AdjConc	D14 (% relative to pre-dose)			Ave.	SD	Sample	OD	Conc	AvgConc	SD	CV	Dilution	AdjConc	D14 (% relative to pre-dose)			Ave.	SD	Sample	OD	Conc	AvgConc	SD	CV	Dilution	AdjConc	D14 (% relative to pre-dose)			Ave.	SD	Sample	OD	Conc	AvgConc	SD	CV	Dilution	AdjConc	D14 (% relative to pre-dose)
SNAC-1	0.596	0.279	0.282	0.004	1.5	50000	14101.2	63.4204			80.0691	11.9332	DDM-1	0.561	0.246	0.23	0.023	9.9	50000	11483.4	50.37			33.6078	16.8712	Lauroyl carnitine-1	0.349	0.149	0.147	0.003	2.4	50000	7347.54	34.6381			22.643	9.39198	s.c. 0.3 mg/kg-1	0.414	0.082	0.082	0	0.2	50000	4096.09	13.7322
SNAC-1	0.608	0.285											DDM-1	0.492	0.214											Lauroyl carnitine-1	0.338	0.145											s.c. 0.3 mg/kg-1	0.413	0.082
SNAC-2	0.832	0.402	0.403	0.001	0.2	50000	20138.9	83.3402					DDM-2	0.184	0.078	0.075	0.004	5.7	50000	3771.45	16.143					Lauroyl carnitine-2	0.234	0.1	0.094	0.008	8.5	50000	4696.91	24.1904					s.c. 0.3 mg/kg-2	0.414	0.082	0.081	0.002	2.7	50000	4040.76	14.4724
SNAC-2	0.834	0.403											DDM-2	0.17	0.072											Lauroyl carnitine-2	0.208	0.088											s.c. 0.3 mg/kg-2	0.406	0.079
SNAC-3	0.919	0.45	0.425	0.035	8.3	50000	21258.4	81.7655					DDM-3	0.433	0.187	0.193	0.009	4.6	50000	9651.47	45.5279					Lauroyl carnitine-3	0.218	0.092	0.087	0.007	8.3	50000	4366.26	19.5222					s.c. 0.3 mg/kg-3	0.513	0.12	0.125	0.007	5.8	50000	6273.68	22.7852
SNAC-3	0.828	0.4											DDM-3	0.46	0.199											Lauroyl carnitine-3	0.193	0.082											s.c. 0.3 mg/kg-3	0.537	0.131
SNAC-4	0.695	0.33	0.363	0.047	12.9	50000	18146.3	91.7502					DDM-4	0.217	0.092	0.087	0.008	9.3	50000	4333.62	22.3902					Lauroyl carnitine-4	0.176	0.075	0.052	0.032	61.7	50000	2610.92	12.2214					s.c. 0.3 mg/kg-4	0.352	0.061	0.063	0.003	4.5	50000	3147.03	12.7962
SNAC-4	0.82	0.396											DDM-4	0.19	0.081											Lauroyl carnitine-4	0.065	0.029											s.c. 0.3 mg/kg-4	0.364	0.065
	D21 (raw intensity)													D21 (raw intensity)													D21 (raw intensity)													D21 (raw intensity)
	Duplicate						ng/ml							Duplicate						ng/ml							Duplicate						ng/ml							Duplicate						ng/ml
Sample	OD	Conc	AvgConc	SD	CV	Dilution	AdjConc	D21 (% relative to pre-dose)			Ave.	SD	Sample	OD	Conc	AvgConc	SD	CV	Dilution	AdjConc	D21 (% relative to pre-dose)			Ave.	SD	Sample	OD	Conc	AvgConc	SD	CV	Dilution	AdjConc	D21 (% relative to pre-dose)			Ave.	SD	Sample	OD	Conc	AvgConc	SD	CV	Dilution	AdjConc	D21 (% relative to pre-dose)
SNAC-1	0.765	0.364	0.364	0	0.1	50000	18219.5	81.9426			97.5693	13.0124	DDM-1	0.608	0.311	0.321	0.014	4.4	50000	16063.8	70.4608			50.0834	20.6615	Lauroyl carnitine-1	0.428	0.218	0.209	0.014	6.5	50000	10443.3	49.2321			35.2639	10.286	s.c. 0.3 mg/kg-1	0.451	0.077	0.084	0.009	11.3	50000	6178.04	20.712
SNAC-1	0.765	0.365											DDM-1	0.645	0.331											Lauroyl carnitine-1	0.39	0.199											s.c. 0.3 mg/kg-1	0.491	0.09
SNAC-2	0.892	0.433	0.444	0.016	3.7	50000	22214.9	91.9314					DDM-2	0.296	0.153	0.144	0.013	9	50000	7188.65	30.7697					Lauroyl carnitine-2	0.292	0.151	0.136	0.021	15.4	50000	6803.21	35.0384					s.c. 0.3 mg/kg-2	0.474	0.085	0.088	0.005	5.7	50000	4411.58	15.8006
SNAC-2	0.934	0.456											DDM-2	0.259	0.135											Lauroyl carnitine-2	0.231	0.121											s.c. 0.3 mg/kg-2	0.495	0.092
SNAC-3	1.135	0.573	0.572	0.002	0.3	50000	28577.9	109.918					DDM-3	0.555	0.284	0.277	0.01	3.5	50000	13828.9	65.2338					Lauroyl carnitine-3	0.271	0.14	0.144	0.005	3.3	50000	7184.24	32.1218					s.c. 0.3 mg/kg-3	0.606	0.132	0.13	0.003	2.2	50000	6490.52	23.5727
SNAC-3	1.132	0.57											DDM-3	0.528	0.27											Lauroyl carnitine-3	0.285	0.147											s.c. 0.3 mg/kg-3	0.596	0.128
SNAC-4	0.876	0.424	0.421	0.004	1	50000	21060.5	106.485					DDM-4	0.243	0.127	0.131	0.006	4.6	50000	6555.36	33.8692					Lauroyl carnitine-4	0.193	0.102	0.105	0.004	3.9	50000	5268.99	24.6635					s.c. 0.3 mg/kg-4	0.472	0.084	0.084	0	0.4	50000	4208.38	17.1118
SNAC-4	0.866	0.418											DDM-4	0.261	0.135											Lauroyl carnitine-4	0.205	0.108											s.c. 0.3 mg/kg-4	0.473	0.084
[truncated: 2 more columns]

## Sheet: Fig 3D
Figure 3D
	D0 (raw intensity)													D0 (raw intensity)													D0 (raw intensity)													D0 (raw intensity)
	Duplicate						ng/ml							Duplicate						ng/ml							Duplicate						ng/ml							Duplicate						ng/ml
Sample	OD	Conc	AvgConc	SD	CV	Dilution	AdjConc	D0 (% relative to pre-dose)					Sample	OD	Conc	AvgConc	SD	CV	Dilution	AdjConc	D0 (% relative to pre-dose)					Sample	OD	Conc	AvgConc	SD	CV	Dilution	AdjConc	D0 (% relative to pre-dose)					Sample	OD	Conc	AvgConc	SD	CV	Dilution	AdjConc	D0 (% relative to pre-dose)
Sodium taurocholate-1	0.961	0.395	0.372	0.032	8.5	50000	18623.6	100					Sodium cholate-1	1.172	0.516	0.453	0.089	19.6	50000	22670.7	100					Sodium Taurodeoxycholate-1	0.921	0.377	0.37	0.009	2.4	50000	18510.2	100					Sodium deoxycholate-1	1.145	0.493	0.521	0.04	7.7	50000	26048.4	100
Sodium taurocholate-1	0.862	0.35											Sodium cholate-1	1.019	0.391											Sodium Taurodeoxycholate-1	0.893	0.364											Sodium deoxycholate-1	1.206	0.549
Sodium taurocholate-2	0.863	0.35	0.375	0.035	9.3	50000	18758.1	100					Sodium cholate-2	1.208	0.551	0.5	0.072	14.4	50000	25005.5	100					Sodium Taurodeoxycholate-2	0.982	0.405	0.414	0.013	3.1	50000	20688.9	100					Sodium deoxycholate-2	1.198	0.541	0.559	0.026	4.7	50000	27970.4	100
Sodium taurocholate-2	0.972	0.4											Sodium cholate-2	1.094	0.449											Sodium Taurodeoxycholate-2	1.021	0.423											Sodium deoxycholate-2	1.235	0.578
Sodium taurocholate-3	0.851	0.345	0.357	0.016	4.5	50000	17836.8	100					Sodium cholate-3	1.142	0.49	0.503	0.018	3.5	50000	25125	100					Sodium Taurodeoxycholate-3	1.003	0.414	0.418	0.005	1.2	50000	20895.4	100					Sodium deoxycholate-3	1.147	0.494	0.535	0.058	10.9	50000	26752.4	100
Sodium taurocholate-3	0.902	0.368											Sodium cholate-3	1.17	0.515											Sodium Taurodeoxycholate-3	1.018	0.421											Sodium deoxycholate-3	1.234	0.576
Sodium taurocholate-4	0.983	0.405	0.42	0.021	4.9	50000	20982.2	100					Sodium cholate-4	1.158	0.504	0.441	0.09	20.4	50000	22030	100					Sodium Taurodeoxycholate-4	0.917	0.375	0.382	0.01	2.5	50000	19090.7	100					Sodium deoxycholate-4	1.303	0.65	0.642	0.012	1.9	50000	32084.4	100
Sodium taurocholate-4	1.045	0.434											Sodium cholate-4	1	0.377											Sodium Taurodeoxycholate-4	0.947	0.389											Sodium deoxycholate-4	1.288	0.633
	D5 (raw intensity)													D5 (raw intensity)													D5 (raw intensity)													D5 (raw intensity)
	Duplicate						ng/ml							Duplicate						ng/ml							Duplicate						ng/ml							Duplicate						ng/ml
Sample	OD	Conc	AvgConc	SD	CV	Dilution	AdjConc	D5 (% relative to pre-dose)			Ave.	SD	Sample	OD	Conc	AvgConc	SD	CV	Dilution	AdjConc	D5 (% relative to pre-dose)			Ave.	SD	Sample	OD	Conc	AvgConc	SD	CV	Dilution	AdjConc	D5 (% relative to pre-dose)			Ave.	SD	Sample	OD	Conc	AvgConc	SD	CV	Dilution	AdjConc	D5 (% relative to pre-dose)
Sodium taurocholate-1	0.797	0.363	0.353	0.014	3.8	50000	17652.2	94.7843			83.6281	19.9446	Sodium cholate-1	0.888	0.291	0.282	0.012	4.3	50000	14098.4	62.1877			61.3583	19.8937	Sodium Taurodeoxycholate-1	0.187	0.09	0.088	0.004	4.1	50000	4386.41	23.6972			44.0203	27.3115	Sodium deoxycholate-1	0.577	0.142	0.136	0.008	5.9	50000	6795.55	26.0881
Sodium taurocholate-1	0.757	0.343											Sodium cholate-1	0.858	0.273											Sodium Taurodeoxycholate-1	0.176	0.085											Sodium deoxycholate-1	0.547	0.13
Sodium taurocholate-2	0.821	0.374	0.398	0.034	8.6	50000	19898.7	106.081					Sodium cholate-2	1.087	0.424	0.426	0.003	0.6	50000	21290.5	85.1431					Sodium Taurodeoxycholate-2	0.369	0.168	0.168	0.001	0.4	50000	8418.19	40.6894					Sodium deoxycholate-2	1.103	0.437	0.428	0.013	2.9	50000	21395.8	76.4944
Sodium taurocholate-2	0.919	0.422											Sodium cholate-2	1.091	0.428											Sodium Taurodeoxycholate-2	0.371	0.169											Sodium deoxycholate-2	1.08	0.419
Sodium taurocholate-3	0.471	0.213	0.238	0.036	15.3	50000	11917.8	66.8157					Sodium cholate-3	0.91	0.303	0.31	0.009	3	50000	15492	61.6595					Sodium Taurodeoxycholate-3	0.253	0.118	0.118	0.001	0.7	50000	5882.81	28.1537					Sodium deoxycholate-3	0.617	0.158	0.145	0.018	12.2	50000	7272.2	27.1834
Sodium taurocholate-3	0.586	0.264											Sodium cholate-3	0.931	0.316											Sodium Taurodeoxycholate-3	0.25	0.117											Sodium deoxycholate-3	0.554	0.133
Sodium taurocholate-4	0.536	0.242	0.28	0.055	19.6	50000	14022.7	66.8315					Sodium cholate-4	0.61	0.155	0.161	0.008	5	50000	8028.36	36.4428					Sodium Taurodeoxycholate-4	0.768	0.349	0.319	0.042	13.1	50000	15948.6	83.541					Sodium deoxycholate-4	0.449	0.095	0.091	0.005	5.6	50000	4569	14.2406
Sodium taurocholate-4	0.706	0.319											Sodium cholate-4	0.637	0.166											Sodium Taurodeoxycholate-4	0.642	0.289											Sodium deoxycholate-4	0.427	0.088
	D8 (raw intensity)													D8 (raw intensity)													D8 (raw intensity)													D8 (raw intensity)
	Duplicate						ng/ml							Duplicate						ng/ml							Duplicate						ng/ml							Duplicate						ng/ml
Sample	OD	Conc	AvgConc	SD	CV	Dilution	AdjConc	D8 (% relative to pre-dose)			Ave.	SD	Sample	OD	Conc	AvgConc	SD	CV	Dilution	AdjConc	D8 (% relative to pre-dose)			Ave.	SD	Sample	OD	Conc	AvgConc	SD	CV	Dilution	AdjConc	D8 (% relative to pre-dose)			Ave.	SD	Sample	OD	Conc	AvgConc	SD	CV	Dilution	AdjConc	D8 (% relative to pre-dose)
Sodium taurocholate-1	0.919	0.388	0.407	0.027	6.6	50000	20340.6	109.22			90.2949	17.8363	Sodium cholate-1	0.813	0.263	0.249	0.019	7.7	50000	12465.4	54.9843			49.0209	17.6836	Sodium Taurodeoxycholate-1	0.223	0.091	0.088	0.004	5.1	50000	4410.28	23.8262			45.8034	38.6149	Sodium deoxycholate-1	0.271	0.037	0.037	0.001	1.5	50000	1851.33	7.10728
Sodium taurocholate-1	1	0.426											Sodium cholate-1	0.764	0.236											Sodium Taurodeoxycholate-1	0.207	0.085											Sodium deoxycholate-1	0.268	0.037
Sodium taurocholate-2	0.925	0.39	0.382	0.012	3.1	50000	19098.7	101.816					Sodium cholate-2	1.003	0.386	0.356	0.042	11.8	50000	17807.4	71.2139					Sodium Taurodeoxycholate-2	0.427	0.173	0.149	0.034	22.6	50000	7474.1	36.1261					Sodium deoxycholate-2	1.009	0.39	0.362	0.039	10.9	50000	10113	36.156
Sodium taurocholate-2	0.888	0.374											Sodium cholate-2	0.917	0.326											Sodium Taurodeoxycholate-2	0.309	0.126											Sodium deoxycholate-2	0.929	0.334
Sodium taurocholate-3	0.695	0.287	0.268	0.026	9.7	50000	13419.6	75.2356					Sodium cholate-3	0.698	0.202	0.189	0.019	10	50000	9435.69	37.555					Sodium Taurodeoxycholate-3	0.228	0.093	0.085	0.011	12.8	50000	4268.07	20.4259					Sodium deoxycholate-3	0.307	0.048	0.049	0	1	50000	2439.8	9.11994
Sodium taurocholate-3	0.61	0.25											Sodium cholate-3	0.642	0.175											Sodium Taurodeoxycholate-3	0.189	0.078											Sodium deoxycholate-3	0.309	0.049
Sodium taurocholate-4	0.722	0.299	0.314	0.022	7.1	50000	15717.4	74.9086					Sodium cholate-4	0.386	0.074	0.082	0.012	14.6	50000	7122.4	32.3305					Sodium Taurodeoxycholate-4	0.997	0.424	0.393	0.045	11.4	50000	19632	102.836					Sodium deoxycholate-4	0.323	0.053	0.053	0	0.2	50000	2672.14	8.32847
Sodium taurocholate-4	0.793	0.33											Sodium cholate-4	0.434	0.091											Sodium Taurodeoxycholate-4	0.861	0.361											Sodium deoxycholate-4	0.324	0.054
	D14 (raw intensity)													D14 (raw intensity)													D14 (raw intensity)													D14 (raw intensity)
	Duplicate						ng/ml							Duplicate						ng/ml							Duplicate						ng/ml							Duplicate						ng/ml
Sample	OD	Conc	AvgConc	SD	CV	Dilution	AdjConc	D14 (% relative to pre-dose)			Ave.	SD	Sample	OD	Conc	AvgConc	SD	CV	Dilution	AdjConc	D14 (% relative to pre-dose)			Ave.	SD	Sample	OD	Conc	AvgConc	SD	CV	Dilution	AdjConc	D14 (% relative to pre-dose)			Ave.	SD	Sample	OD	Conc	AvgConc	SD	CV	Dilution	AdjConc	D14 (% relative to pre-dose)
Sodium taurocholate-1	0.67	0.298	0.271	0.039	14.3	50000	13529.4	72.6463			66.2263	9.42803	Sodium cholate-1	0.914	0.345	0.38	0.05	13.2	50000	19016.7	83.8823			69.6425	25.3255	Sodium Taurodeoxycholate-1	0.148	0.063	0.062	0.001	2.2	50000	3105.45	16.7769			33.8782	26.2091	Sodium deoxycholate-1	0.264	0.034	0.033	0.001	4.4	50000	1652.02	6.3421
Sodium taurocholate-1	0.555	0.243											Sodium cholate-1	1.004	0.416											Sodium Taurodeoxycholate-1	0.143	0.061											Sodium deoxycholate-1	0.256	0.032
Sodium taurocholate-2	0.644	0.286	0.284	0.002	0.6	50000	14213.1	75.7705					Sodium cholate-2	1.061	0.466	0.489	0.033	6.8	50000	24456.4	97.8041					Sodium Taurodeoxycholate-2	0.275	0.117	0.114	0.005	4.3	50000	5683.84	27.4729					Sodium deoxycholate-2	1.024	0.433	0.424	0.013	3	50000	16186.1	57.8688
Sodium taurocholate-2	0.639	0.283											Sodium cholate-2	1.11	0.513											Sodium Taurodeoxycholate-2	0.259	0.11											Sodium deoxycholate-2	1.003	0.415
Sodium taurocholate-3	0.475	0.206	0.214	0.012	5.7	50000	10720.9	60.1056					Sodium cholate-3	0.798	0.266	0.263	0.005	1.9	50000	13133.7	52.2734					Sodium Taurodeoxycholate-3	0.203	0.086	0.078	0.011	14.5	50000	3906.71	18.6966					Sodium deoxycholate-3	0.272	0.037	0.037	0	0.6	50000	1834.2	6.85621
Sodium taurocholate-3	0.512	0.223											Sodium cholate-3	0.786	0.259											Sodium Taurodeoxycholate-3	0.164	0.07											Sodium deoxycholate-3	0.274	0.037
Sodium taurocholate-4	0.552	0.242	0.237	0.007	3.1	50000	11830.4	56.3829					Sodium cholate-4	0.567	0.144	0.157	0.018	11.6	50000	9827.64	44.6103					Sodium Taurodeoxycholate-4	0.664	0.295	0.277	0.025	9.1	50000	13853.5	72.5666					Sodium deoxycholate-4	0.273	0.037	0.04	0.005	12.2	50000	2006.17	6.25279
Sodium taurocholate-4	0.53	0.231											Sodium cholate-4	0.622	0.169											Sodium Taurodeoxycholate-4	0.589	0.259											Sodium deoxycholate-4	0.297	0.044
	D21 (raw intensity)													D21 (raw intensity)													D21 (raw intensity)													D21 (raw intensity)
	Duplicate						ng/ml							Duplicate						ng/ml							Duplicate						ng/ml							Duplicate						ng/ml
Sample	OD	Conc	AvgConc	SD	CV	Dilution	AdjConc	D21 (% relative to pre-dose)			Ave.	SD	Sample	OD	Conc	AvgConc	SD	CV	Dilution	AdjConc	D21 (% relative to pre-dose)			Ave.	SD	Sample	OD	Conc	AvgConc	SD	CV	Dilution	AdjConc	D21 (% relative to pre-dose)			Ave.	SD	Sample	OD	Conc	AvgConc	SD	CV	Dilution	AdjConc	D21 (% relative to pre-dose)
Sodium taurocholate-1	0.723	0.373	0.364	0.014	3.8	50000	18175.7	97.5952			87.8119	13.161	Sodium cholate-1	1.004	0.321	0.315	0.009	2.9	50000	15731.7	69.3922			57.432	27.7499	Sodium Taurodeoxycholate-1	0.16	0.087	0.076	0.015	20.4	50000	3786.21	20.4547			42.6756	28.5001	Sodium deoxycholate-1	0.465	0.082	0.078	0.005	6.8	50000	3894.21	14.9499
Sodium taurocholate-1	0.687	0.354											Sodium cholate-1	0.982	0.308											Sodium Taurodeoxycholate-1	0.114	0.065											Sodium deoxycholate-1	0.442	0.074
Sodium taurocholate-2	0.68	0.35	0.357	0.01	2.8	50000	17843	95.1215					Sodium cholate-2	1.171	0.429	0.452	0.032	7.2	50000	22607.9	90.4117					Sodium Taurodeoxycholate-2	0.322	0.165	0.152	0.019	12.2	50000	7608.24	36.7745					Sodium deoxycholate-2	1.249	0.487	0.505	0.026	5.1	50000	18271.8	65.3254
Sodium taurocholate-2	0.706	0.364											Sodium cholate-2	1.234	0.475											Sodium Taurodeoxycholate-2	0.268	0.139											Sodium deoxycholate-2	1.294	0.524
Sodium taurocholate-3	0.593	0.303	0.321	0.024	7.6	50000	16027.8	89.858					Sodium cholate-3	0.83	0.228	0.205	0.032	15.8	50000	10267.2	40.8643					Sodium Taurodeoxycholate-3	0.24	0.125	0.122	0.005	3.8	50000	6108.62	29.2343					Sodium deoxycholate-3	0.413	0.065	0.071	0.009	13	50000	3572.14	13.3526
Sodium taurocholate-3	0.657	0.338											Sodium cholate-3	0.73	0.182											Sodium Taurodeoxycholate-3	0.227	0.119											Sodium deoxycholate-3	0.454	0.078
Sodium taurocholate-4	0.595	0.304	0.288	0.023	8	50000	14409.1	68.6729					Sodium cholate-4	0.553	0.112	0.128	0.023	17.7	50000	6401.87	29.0598					Sodium Taurodeoxycholate-4	0.651	0.334	0.322	0.018	5.5	50000	16081.8	84.239					Sodium deoxycholate-4	0.433	0.071	0.074	0.004	5.4	50000	3699.15	11.5295
Sodium taurocholate-4	0.532	0.272											Sodium cholate-4	0.638	0.144											Sodium Taurodeoxycholate-4	0.604	0.309											Sodium deoxycholate-4	0.45	0.077
[truncated: 22 more columns]

## Sheet: Fig 3E
Figure 3E
	D0 (raw intensity)													D0 (raw intensity)													D0 (raw intensity)													D0 (raw intensity)
	Duplicate						ng/ml							Duplicate						ng/ml							Duplicate						ng/ml							Duplicate						ng/ml
Sample	OD	Conc	AvgConc	SD	CV	Dilution	AdjConc	D0 (% relative to pre-dose)					Sample	OD	Conc	AvgConc	SD	CV	Dilution	AdjConc	D0 (% relative to pre-dose)					Sample	OD	Conc	AvgConc	SD	CV	Dilution	AdjConc	D0 (% relative to pre-dose)					Sample	OD	Conc	AvgConc	SD	CV	Dilution	AdjConc	D0 (% relative to pre-dose)
Citric acid-1	1.028	0.426	0.394	0.045	11.5	50000	19691.7	100					EDTA-1	1	0.501	0.494	0.009	1.9	50000	24711.3	100					C10-1	1.341	0.694	0.679	0.021	3.1	50000	33950.2	100					s.c. 0.5 mg/kg-1	1.121	0.47	0.446	0.034	7.7	50000	22302.7	100
Citric acid-1	0.888	0.362											EDTA-1	0.979	0.488											C10-1	1.315	0.664											s.c. 0.5 mg/kg-1	1.019	0.422
Citric acid-2	1.016	0.42	0.437	0.024	5.4	50000	21843.5	100					EDTA-2	0.888	0.434	0.424	0.014	3.3	50000	21183.4	100					C10-2	1.163	0.509	0.507	0.003	0.5	50000	25346.2	100					s.c. 0.5 mg/kg-2	0.88	0.358	0.356	0.002	0.7	50000	17818.9	100
Citric acid-2	1.086	0.454											EDTA-2	0.854	0.414											C10-2	1.159	0.505											s.c. 0.5 mg/kg-2	0.872	0.355
Citric acid-3	0.93	0.381	0.382	0.002	0.5	50000	19109.3	100					EDTA-3	0.925	0.455	0.475	0.028	6	50000	23768.3	100					C10-3	1.114	0.465	0.487	0.03	6.2	50000	24331.8	100					s.c. 0.5 mg/kg-3	0.946	0.388	0.382	0.008	2.2	50000	19107.6	100
Citric acid-3	0.936	0.383											EDTA-3	0.991	0.495											C10-3	1.163	0.508											s.c. 0.5 mg/kg-3	0.92	0.376
Citric acid-4	0.953	0.391	0.381	0.014	3.8	50000	19042.9	100					EDTA-4	0.936	0.462	0.447	0.021	4.6	50000	22374.6	100					C10-4	1.167	0.512	0.498	0.02	4	50000	24896.6	100					s.c. 0.5 mg/kg-4	0.986	0.406	0.423	0.023	5.4	50000	21131.9	100
Citric acid-4	0.908	0.371											EDTA-4	0.887	0.433											C10-4	1.135	0.484											s.c. 0.5 mg/kg-4	1.055	0.439
	D5 (raw intensity)													D5 (raw intensity)													D5 (raw intensity)													D5 (raw intensity)
	Duplicate						ng/ml							Duplicate						ng/ml							Duplicate						ng/ml							Duplicate						ng/ml
Sample	OD	Conc	AvgConc	SD	CV	Dilution	AdjConc	D5 (% relative to pre-dose)			Ave.	SD	Sample	OD	Conc	AvgConc	SD	CV	Dilution	AdjConc	D5 (% relative to pre-dose)			Ave.	SD	Sample	OD	Conc	AvgConc	SD	CV	Dilution	AdjConc	D5 (% relative to pre-dose)			Ave.	SD	Sample	OD	Conc	AvgConc	SD	CV	Dilution	AdjConc	D5 (% relative to pre-dose)
Citric acid-1	0.679	0.307	0.321	0.02	6.3	50000	16050.6	81.5092			81.9507	7.56208	EDTA-1	0.722	0.331	0.337	0.008	2.5	50000	16851.5	68.1936			68.4308	19.8623	C10-1	1.014	0.371	0.339	0.045	13.4	50000	16932.5	49.8746			38.7036	18.2728	s.c. 0.5 mg/kg-1	0.041	0.027	0.02	0.009	47.2	50000	1003.96	4.50153
Citric acid-1	0.74	0.335											EDTA-1	0.745	0.343											C10-1	0.915	0.306											s.c. 0.5 mg/kg-1	0.012	0.013
Citric acid-2	0.744	0.337	0.322	0.021	6.6	50000	16104.9	73.7287					EDTA-2	0.586	0.262	0.256	0.009	3.3	50000	12810.2	60.473					C10-2	0.931	0.316	0.286	0.043	14.9	50000	14290.8	56.3822					s.c. 0.5 mg/kg-2	0.017	0.016	0.014	0.003	20.3	50000	700.229	3.92971
Citric acid-2	0.68	0.307											EDTA-2	0.561	0.25											C10-2	0.825	0.256											s.c. 0.5 mg/kg-2	0.009	0.012
Citric acid-3	0.694	0.313	0.308	0.008	2.6	50000	15388.3	80.5278					EDTA-3	0.494	0.217	0.234	0.024	10.1	50000	11698.7	49.2198					C10-3	0.637	0.166	0.16	0.009	5.6	50000	8001.99	32.887					s.c. 0.5 mg/kg-3	0.019	0.017	0.014	0.005	34.7	50000	676.667	3.54135
Citric acid-3	0.669	0.302											EDTA-3	0.562	0.251											C10-3	0.607	0.154											s.c. 0.5 mg/kg-3	0.005	0.01
Citric acid-4	0.775	0.352	0.351	0.002	0.5	50000	17526.5	92.037					EDTA-4	0.949	0.453	0.429	0.034	8	50000	21443.1	95.8367					C10-4	0.408	0.082	0.078	0.005	6.6	50000	3901.4	15.6704					s.c. 0.5 mg/kg-4	0.045	0.029	0.032	0.005	14.3	50000	1602.72	7.58437
Citric acid-4	0.77	0.349											EDTA-4	0.861	0.405											C10-4	0.386	0.074											s.c. 0.5 mg/kg-4	0.06	0.035
	D8 (raw intensity)													D8 (raw intensity)													D8 (raw intensity)													D8 (raw intensity)
	Duplicate						ng/ml							Duplicate						ng/ml							Duplicate						ng/ml							Duplicate						ng/ml
Sample	OD	Conc	AvgConc	SD	CV	Dilution	AdjConc	D8 (% relative to pre-dose)			Ave.	SD	Sample	OD	Conc	AvgConc	SD	CV	Dilution	AdjConc	D8 (% relative to pre-dose)			Ave.	SD	Sample	OD	Conc	AvgConc	SD	CV	Dilution	AdjConc	D8 (% relative to pre-dose)			Ave.	SD	Sample	OD	Conc	AvgConc	SD	CV	Dilution	AdjConc	D8 (% relative to pre-dose)
Citric acid-1	0.866	0.363	0.376	0.018	4.7	50000	18788.5	95.4133			87.6731	9.27531	EDTA-1	0.537	0.259	0.261	0.003	1	50000	13044.2	52.7864			52.2847	23.5777	C10-1	0.78	0.244	0.234	0.014	6	50000	11721.8	34.5265			22.7422	12.3388	s.c. 0.5 mg/kg-1	0.002	0.003	0.003	0.001	37.9	50000	131.718	0.590592
Citric acid-1	0.92	0.388											EDTA-1	0.544	0.263											C10-1	0.742	0.224											s.c. 0.5 mg/kg-1	-0.002	0.002
Citric acid-2	0.828	0.346	0.324	0.03	9.4	50000	16218.3	74.2478					EDTA-2	0.326	0.152	0.149	0.005	3.2	50000	7443.8	35.1398					C10-2	0.608	0.16	0.153	0.009	6.1	50000	7668.48	30.2549					s.c. 0.5 mg/kg-2	0.005	0.005	0.004	0.001	21.6	50000	199.719	1.12083
Citric acid-2	0.731	0.303											EDTA-2	0.313	0.146											C10-2	0.577	0.147											s.c. 0.5 mg/kg-2	0.002	0.003
Citric acid-3	0.84	0.351	0.342	0.013	3.7	50000	17116.4	89.5711					EDTA-3	0.359	0.169	0.17	0.002	1.2	50000	8498.76	35.7566					C10-3	0.468	0.103	0.094	0.014	14.6	50000	4678.41	19.2276					s.c. 0.5 mg/kg-3	-0.001	0.002	0.003	0.001	37.1	50000	142.396	0.745233
Citric acid-3	0.8	0.333											EDTA-3	0.365	0.171											C10-3	0.415	0.084											s.c. 0.5 mg/kg-3	0.002	0.004
Citric acid-4	0.87	0.365	0.348	0.024	6.8	50000	17416.7	91.4604					EDTA-4	0.743	0.37	0.382	0.017	4.5	50000	19120.5	85.4561					C10-4	0.269	0.037	0.035	0.003	8.9	50000	1732.8	6.96					s.c. 0.5 mg/kg-4	0.019	0.01	0.008	0.004	52.1	50000	377.782	1.78773
Citric acid-4	0.796	0.332											EDTA-4	0.786	0.395											C10-4	0.254	0.032											s.c. 0.5 mg/kg-4	0.005	0.005
	D14 (raw intensity)													D14 (raw intensity)													D14 (raw intensity)													D14 (raw intensity)
	Duplicate						ng/ml							Duplicate						ng/ml							Duplicate						ng/ml							Duplicate						ng/ml
Sample	OD	Conc	AvgConc	SD	CV	Dilution	AdjConc	D14 (% relative to pre-dose)			Ave.	SD	Sample	OD	Conc	AvgConc	SD	CV	Dilution	AdjConc	D14 (% relative to pre-dose)			Ave.	SD	Sample	OD	Conc	AvgConc	SD	CV	Dilution	AdjConc	D14 (% relative to pre-dose)			Ave.	SD	Sample	OD	Conc	AvgConc	SD	CV	Dilution	AdjConc	D14 (% relative to pre-dose)
Citric acid-1	0.71	0.317	0.314	0.004	1.2	50000	15719.4	79.8276			83.1559	13.6799	EDTA-1	0.436	0.2	0.193	0.009	4.6	50000	9670.94	39.1357			44.2059	19.7141	C10-1	0.871	0.308	0.301	0.01	2.7	50000	13065.1	38.483			35.2605	24.0749	s.c. 0.5 mg/kg-1	0.006	0.006	0.005	0	8	50000	274.868	1.23244
Citric acid-1	0.698	0.312											EDTA-1	0.41	0.187											C10-1	0.853	0.304											s.c. 0.5 mg/kg-1	0.004	0.005
Citric acid-2	0.678	0.302	0.285	0.024	8.5	50000	14236.6	65.1757					EDTA-2	0.285	0.128	0.124	0.006	4.8	50000	6188.47	29.2138					C10-2	0.896	0.332	0.333	0.002	0.5	50000	16636.4	65.6366					s.c. 0.5 mg/kg-2	0.015	0.009	0.006	0.004	64.2	50000	323.028	1.81284
Citric acid-2	0.607	0.268											EDTA-2	0.267	0.12											C10-2	0.899	0.334											s.c. 0.5 mg/kg-2	0	0.004
Citric acid-3	0.824	0.374	0.359	0.022	6.1	50000	17949.7	93.9318					EDTA-3	0.359	0.163	0.168	0.007	4.4	50000	8399.71	35.3399					C10-3	0.588	0.153	0.143	0.014	9.9	50000	7164.43	29.4448					s.c. 0.5 mg/kg-3	-0.002	0.003	0.003	0	15.6	50000	157.085	0.822108
Citric acid-3	0.763	0.344											EDTA-3	0.381	0.173											C10-3	0.543	0.133											s.c. 0.5 mg/kg-3	0	0.003
Citric acid-4	0.787	0.356	0.357	0.002	0.4	50000	17841	93.6885					EDTA-4	0.688	0.326	0.327	0.001	0.4	50000	16363.6	73.1344					C10-4	0.284	0.04	0.037	0.004	9.6	50000	1861.66	7.47756					s.c. 0.5 mg/kg-4	0.003	0.005	0.004	0.001	17.5	50000	210.068	0.994081
Citric acid-4	0.792	0.358											EDTA-4	0.692	0.328											C10-4	0.266	0.035											s.c. 0.5 mg/kg-4	0	0.004
	D21 (raw intensity)													D21 (raw intensity)													D21 (raw intensity)													D21 (raw intensity)
	Duplicate						ng/ml							Duplicate						ng/ml							Duplicate						ng/ml							Duplicate						ng/ml
Sample	OD	Conc	AvgConc	SD	CV	Dilution	AdjConc	D21 (% relative to pre-dose)			Ave.	SD	Sample	OD	Conc	AvgConc	SD	CV	Dilution	AdjConc	D21 (% relative to pre-dose)			Ave.	SD	Sample	OD	Conc	AvgConc	SD	CV	Dilution	AdjConc	D21 (% relative to pre-dose)			Ave.	SD	Sample	OD	Conc	AvgConc	SD	CV	Dilution	AdjConc	D21 (% relative to pre-dose)
Citric acid-1	0.734	0.379	0.379	0.001	0.2	50000	18943.5	96.2001			95.4355	10.9365	EDTA-1	0.523	0.241	0.233	0.011	4.6	50000	11671.5	47.2315			50.0338	14.1423	C10-1	1.061	0.356	0.377	0.03	8	50000	18855.8	55.5397			38.7129	21.5994	s.c. 0.5 mg/kg-1	-0.019	0.001	0.003	0.002	81.7	50000	129.43	0.580333
Citric acid-1	0.733	0.378											EDTA-1	0.492	0.226											C10-1	1.127	0.398											s.c. 0.5 mg/kg-1	-0.013	0.004
Citric acid-2	0.698	0.36	0.353	0.009	2.7	50000	17656.3	80.8311					EDTA-2	0.37	0.168	0.164	0.005	2.7	50000	8217.6	38.7926					C10-2	0.941	0.286	0.29	0.006	2	50000	14479.9	57.1282					s.c. 0.5 mg/kg-2	-0.008	0.006	0.004	0.004	108.7	50000	179.991	1.01011
Citric acid-2	0.674	0.346											EDTA-2	0.357	0.161											C10-2	0.956	0.294											s.c. 0.5 mg/kg-2	-0.019	0.001
Citric acid-3	0.794	0.412	0.41	0.003	0.8	50000	20506.9	107.314					EDTA-3	0.47	0.215	0.207	0.012	5.6	50000	10340.6	43.5057					C10-3	0.651	0.149	0.146	0.005	3.6	50000	7283.27	29.9332					s.c. 0.5 mg/kg-3	-0.004	0.008	0.006	0.003	46.5	50000	315.425	1.65078
Citric acid-3	0.786	0.408											EDTA-3	0.435	0.199											C10-3	0.632	0.142											s.c. 0.5 mg/kg-3	-0.012	0.004
Citric acid-4	0.751	0.388	0.371	0.025	6.7	50000	18547.1	97.3968					EDTA-4	0.656	0.308	0.316	0.012	3.7	50000	15797.7	70.6052					C10-4	0.312	0.035	0.048	0.018	37.9	50000	3050	12.2507					s.c. 0.5 mg/kg-4	-0.015	0.003	0.003	0	0	50000	138.938	0.65748
Citric acid-4	0.687	0.353											EDTA-4	0.688	0.324											C10-4	0.401	0.061											s.c. 0.5 mg/kg-4	-0.023	n.d.
[truncated: 2 more columns]

## Sheet: Fig 4A-4C
Figure 4A
	D0 (raw intensity)											D0 (raw intensity)											D0 (raw intensity)
	Duplicate						ng/ml					Duplicate						ng/ml					Duplicate						ng/ml
Sample	OD	Conc	AvgConc	SD	CV	Dilution	AdjConc	Ave.	D0 (% relative to pre-dose) ave.	SD	Sample	OD	Conc	AvgConc	SD	CV	Dilution	AdjConc	Ave.	D0 (% relative to pre-dose) ave.	SD	Sample	OD	Conc	AvgConc	SD	CV	Dilution	AdjConc	Ave.	D0 (% relative to pre-dose) ave.	SD
C10 (siRNA 10 mg/kg -1)	1.232	0.464	0.473	0.013	2.6	50000	23636.5	24728.8	100	15.3062	C10 (siRNA 3 mg/kg -1)	1.223	0.457	0.499	0.059	11.9	50000	24952.3	25000.7	100	9.4015	C10 (siRNA 1 mg/kg -1)	1.295	0.516	0.536	0.028	5.2	50000	26805.1	28635.4	100	6.96913
C10 (siRNA 10 mg/kg -1)	1.254	0.482									C10 (siRNA 3 mg/kg -1)	1.323	0.541									C10 (siRNA 1 mg/kg -1)	1.339	0.556
C10 (siRNA 10 mg/kg -2)	1.401	0.619	0.646	0.039	6	50000	20304.8				C10 (siRNA 3 mg/kg -2)	1.257	0.484	0.503	0.026	5.2	50000	25145.6				C10 (siRNA 1 mg/kg -2)	1.499	0.739	0.641	0.139	21.7	50000	27150
C10 (siRNA 10 mg/kg -2)	1.448	0.673									C10 (siRNA 3 mg/kg -2)	1.301	0.521									C10 (siRNA 1 mg/kg -2)	1.324	0.543
C10 (siRNA 10 mg/kg -3)	1.341	0.558	0.512	0.065	12.7	50000	25616.3				C10 (siRNA 3 mg/kg -3)	1.266	0.491	0.442	0.07	15.9	50000	22076.2				C10 (siRNA 1 mg/kg -3)	1.399	0.617	0.619	0.004	0.6	50000	30961.9
C10 (siRNA 10 mg/kg -3)	1.235	0.466									C10 (siRNA 3 mg/kg -3)	1.131	0.392									C10 (siRNA 1 mg/kg -3)	1.403	0.622
C10 (siRNA 10 mg/kg -4)	1.371	0.588	0.587	0.001	0.1	50000	29357.7				C10 (siRNA 3 mg/kg -4)	1.356	0.573	0.557	0.023	4.2	50000	27828.8				C10 (siRNA 1 mg/kg -4)	1.411	0.63	0.592	0.053	8.9	50000	29624.8
C10 (siRNA 10 mg/kg -4)	1.37	0.587									C10 (siRNA 3 mg/kg -4)	1.322	0.54									C10 (siRNA 1 mg/kg -4)	1.338	0.555
	D5 (raw intensity)											D5 (raw intensity)											D5 (raw intensity)
	Duplicate						ng/ml					Duplicate						ng/ml					Duplicate						ng/ml
Sample	OD	Conc	AvgConc	SD	CV	Dilution	AdjConc	Ave.	D5 (% relative to pre-dose) ave.	SD	Sample	OD	Conc	AvgConc	SD	CV	Dilution	AdjConc	Ave.	D5 (% relative to pre-dose) ave.	SD	Sample	OD	Conc	AvgConc	SD	CV	Dilution	AdjConc	Ave.	D5 (% relative to pre-dose) ave.	SD
C10 (siRNA 10 mg/kg -1)	0.561	0.102	0.092	0.013	14.1	50000	4624.78	6889.64	27.8608	17.4794	C10 (siRNA 3 mg/kg -1)	1.381	0.474	0.443	0.044	9.9	50000	22149.4	21530.4	86.119	14.7482	C10 (siRNA 1 mg/kg -1)	1.354	0.453	0.456	0.004	0.9	50000	22801.2	24380	85.1393	17.881
C10 (siRNA 10 mg/kg -1)	0.495	0.083									C10 (siRNA 3 mg/kg -1)	1.296	0.412									C10 (siRNA 1 mg/kg -1)	1.361	0.459
C10 (siRNA 10 mg/kg -2)	1.035	0.268	0.265	0.005	2	50000	13227.9				C10 (siRNA 3 mg/kg -2)	1.276	0.399	0.421	0.031	7.3	50000	21032.8				C10 (siRNA 1 mg/kg -2)	1.432	0.517	0.531	0.02	3.7	50000	26527.8
C10 (siRNA 10 mg/kg -2)	1.018	0.261									C10 (siRNA 3 mg/kg -2)	1.339	0.442									C10 (siRNA 1 mg/kg -2)	1.463	0.544
C10 (siRNA 10 mg/kg -3)	0.446	0.07	0.075	0.007	8.9	50000	3745.69				C10 (siRNA 3 mg/kg -3)	1.606	0.703	0.611	0.13	21.2	50000	25950				C10 (siRNA 1 mg/kg -3)	1.499	0.579	0.601	0.031	5.2	50000	30069.9
C10 (siRNA 10 mg/kg -3)	0.481	0.08									C10 (siRNA 3 mg/kg -3)	1.435	0.519									C10 (siRNA 1 mg/kg -3)	1.54	0.623
C10 (siRNA 10 mg/kg -4)	0.623	0.119	0.119	0	0.3	50000	5960.25				C10 (siRNA 3 mg/kg -4)	1.214	0.36	0.34	0.029	8.6	50000	16989.3				C10 (siRNA 1 mg/kg -4)	1.237	0.374	0.362	0.017	4.6	50000	18121.2
C10 (siRNA 10 mg/kg -4)	0.621	0.119									C10 (siRNA 3 mg/kg -4)	1.139	0.319									C10 (siRNA 1 mg/kg -4)	1.197	0.351
	D8 (raw intensity)											D8 (raw intensity)											D8 (raw intensity)
	Duplicate						ng/ml					Duplicate						ng/ml					Duplicate						ng/ml
Sample	OD	Conc	AvgConc	SD	CV	Dilution	AdjConc	Ave.	D8 (% relative to pre-dose) ave.	SD	Sample	OD	Conc	AvgConc	SD	CV	Dilution	AdjConc	Ave.	D8 (% relative to pre-dose) ave.	SD	Sample	OD	Conc	AvgConc	SD	CV	Dilution	AdjConc	Ave.	D8 (% relative to pre-dose) ave.	SD
C10 (siRNA 10 mg/kg -1)	0.287	0.029	0.029	0	0.1	50000	1441.72	4117.44	16.6504	18.9829	C10 (siRNA 3 mg/kg -1)	1.357	0.482	0.48	0.002	0.5	50000	24013.9	23412.9	93.6487	18.0727	C10 (siRNA 1 mg/kg -1)	1.557	0.651	0.609	0.06	9.9	50000	30441.5	25950.9	90.6252	27.4462
C10 (siRNA 10 mg/kg -1)	0.286	0.029									C10 (siRNA 3 mg/kg -1)	1.353	0.479									C10 (siRNA 1 mg/kg -1)	1.464	0.566
C10 (siRNA 10 mg/kg -2)	0.872	0.211	0.222	0.015	6.9	50000	11113.3				C10 (siRNA 3 mg/kg -2)	1.283	0.43	0.461	0.044	9.5	50000	23045.7				C10 (siRNA 1 mg/kg -2)	1.516	0.612	0.594	0.026	4.4	50000	29690
C10 (siRNA 10 mg/kg -2)	0.922	0.233									C10 (siRNA 3 mg/kg -2)	1.371	0.492									C10 (siRNA 1 mg/kg -2)	1.474	0.575
C10 (siRNA 10 mg/kg -3)	0.29	0.03	0.028	0.003	10.3	50000	1376.33				C10 (siRNA 3 mg/kg -3)	1.487	0.587	0.576	0.015	2.6	50000	28806				C10 (siRNA 1 mg/kg -3)	1.026	0.281	0.284	0.003	1.1	50000	14177.8
C10 (siRNA 10 mg/kg -3)	0.272	0.026									C10 (siRNA 3 mg/kg -3)	1.463	0.565									C10 (siRNA 1 mg/kg -3)	1.035	0.286
C10 (siRNA 10 mg/kg -4)	0.368	0.048	0.051	0.004	8.2	50000	2538.44				C10 (siRNA 3 mg/kg -4)	1.192	0.372	0.356	0.023	6.5	50000	17785.8				C10 (siRNA 1 mg/kg -4)	1.509	0.606	0.59	0.023	4	50000	29494.3
C10 (siRNA 10 mg/kg -4)	0.391	0.054									C10 (siRNA 3 mg/kg -4)	1.136	0.339									C10 (siRNA 1 mg/kg -4)	1.472	0.573
	D14 (raw intensity)											D14 (raw intensity)											D14 (raw intensity)
	Duplicate						ng/ml					Duplicate						ng/ml					Duplicate						ng/ml
Sample	OD	Conc	AvgConc	SD	CV	Dilution	AdjConc	Ave.	D14 (% relative to pre-dose) ave.	SD	Sample	OD	Conc	AvgConc	SD	CV	Dilution	AdjConc	Ave.	D14 (% relative to pre-dose) ave.	SD	Sample	OD	Conc	AvgConc	SD	CV	Dilution	AdjConc	Ave.	D14 (% relative to pre-dose) ave.	SD
C10 (siRNA 10 mg/kg -1)	0.264	0.028	0.027	0	1.3	50000	1365.56	4139.51	16.7397	18.648	C10 (siRNA 3 mg/kg -1)	1.255	0.441	0.442	0.001	0.2	50000	22095	21473	85.8896	12.2742	C10 (siRNA 1 mg/kg -1)	1.504	0.632	0.599	0.047	7.8	50000	29939.2	26219.4	91.5627	27.8539
C10 (siRNA 10 mg/kg -1)	0.263	0.027									C10 (siRNA 3 mg/kg -1)	1.257	0.443									C10 (siRNA 1 mg/kg -1)	1.427	0.566
C10 (siRNA 10 mg/kg -2)	0.849	0.23	0.221	0.013	5.8	50000	11038.1				C10 (siRNA 3 mg/kg -2)	1.252	0.44	0.422	0.025	5.9	50000	21100.4				C10 (siRNA 1 mg/kg -2)	1.594	0.719	0.679	0.056	8.3	50000	33960.6
C10 (siRNA 10 mg/kg -2)	0.806	0.212									C10 (siRNA 3 mg/kg -2)	1.196	0.404									C10 (siRNA 1 mg/kg -2)	1.513	0.639
C10 (siRNA 10 mg/kg -3)	0.248	0.023	0.021	0.003	15.1	50000	2028.7				C10 (siRNA 3 mg/kg -3)	1.386	0.533	0.501	0.045	9.1	50000	25069.5				C10 (siRNA 1 mg/kg -3)	1.416	0.542	0.511	0.043	6	50000	25559
C10 (siRNA 10 mg/kg -3)	0.234	0.018									C10 (siRNA 3 mg/kg -3)	1.297	0.469									C10 (siRNA 1 mg/kg -3)	1.356	0.481
C10 (siRNA 10 mg/kg -4)	0.318	0.044	0.043	0.002	3.8	50000	2125.74				C10 (siRNA 3 mg/kg -4)	1.156	0.381	0.353	0.04	11.4	50000	17627.3				C10 (siRNA 1 mg/kg -4)	1.056	0.326	0.308	0.025	8.2	50000	15418.7
C10 (siRNA 10 mg/kg -4)	0.31	0.041									C10 (siRNA 3 mg/kg -4)	1.052	0.324									C10 (siRNA 1 mg/kg -4)	0.984	0.29
	D21 (raw intensity)											D21 (raw intensity)											D21 (raw intensity)
	Duplicate						ng/ml					Duplicate						ng/ml					Duplicate						ng/ml
Sample	OD	Conc	AvgConc	SD	CV	Dilution	AdjConc	Ave.	D21 (% relative to pre-dose) ave.	SD	Sample	OD	Conc	AvgConc	SD	CV	Dilution	AdjConc	Ave.	D21 (% relative to pre-dose) ave.	SD	Sample	OD	Conc	AvgConc	SD	CV	Dilution	AdjConc	Ave.	D21 (% relative to pre-dose) ave.	SD
C10 (siRNA 10 mg/kg -1)	0.307	0.031	0.029	0.002	6.5	50000	1470.18	3705.12	14.983	18.8574	C10 (siRNA 3 mg/kg -1)	1.259	0.405	0.406	0.001	0.2	50000	20290.8	19079	76.3138	16.5596	C10 (siRNA 1 mg/kg -1)	1.381	0.481	0.482	0.002	0.3	50000	24109.3	20612	71.9808	20.5165
C10 (siRNA 10 mg/kg -1)	0.296	0.028									C10 (siRNA 3 mg/kg -1)	1.262	0.407									C10 (siRNA 1 mg/kg -1)	1.384	0.483
C10 (siRNA 10 mg/kg -2)	0.864	0.212	0.214	0.003	1.2	50000	10683				C10 (siRNA 3 mg/kg -2)	1.236	0.392	0.412	0.029	6.9	50000	20607.3				C10 (siRNA 1 mg/kg -2)	1.38	0.48	0.486	0.008	1.7	50000	24312.3
C10 (siRNA 10 mg/kg -2)	0.873	0.216									C10 (siRNA 3 mg/kg -2)	1.304	0.432									C10 (siRNA 1 mg/kg -2)	1.397	0.492
C10 (siRNA 10 mg/kg -3)	0.261	0.02	0.019	0.001	5.1	50000	944.26				C10 (siRNA 3 mg/kg -3)	1.351	0.461	0.448	0.019	4.3	50000	22392				C10 (siRNA 1 mg/kg -3)	1.326	0.445	0.442	0.005	1.1	50000	22098.5
C10 (siRNA 10 mg/kg -3)	0.256	0.018									C10 (siRNA 3 mg/kg -3)	1.308	0.434									C10 (siRNA 1 mg/kg -3)	1.315	0.439
C10 (siRNA 10 mg/kg -4)	0.334	0.038	0.034	0.005	13.4	50000	1723.05				C10 (siRNA 3 mg/kg -4)	0.98	0.261	0.261	0.001	0.4	50000	13025.9				C10 (siRNA 1 mg/kg -4)	0.924	0.237	0.239	0.002	0.9	50000	11927.9
C10 (siRNA 10 mg/kg -4)	0.308	0.031									C10 (siRNA 3 mg/kg -4)	0.976	0.26									C10 (siRNA 1 mg/kg -4)	0.932	0.24
Figure 4B
	D0 (raw intensity)											D0 (raw intensity)											D0 (raw intensity)
	Duplicate						ng/ml					Duplicate						ng/ml					Duplicate						ng/ml
Sample	OD	Conc	AvgConc	SD	CV	Dilution	AdjConc	Ave.	D0 (% relative to pre-dose) ave.	SD	Sample	OD	Conc	AvgConc	SD	CV	Dilution	AdjConc	Ave.	D0 (% relative to pre-dose) ave.	SD	Sample	OD	Conc	AvgConc	SD	CV	Dilution	AdjConc	Ave.	D0 (% relative to pre-dose) ave.	SD
Lauroyl carnitine (siRNA 10 mg/kg -1)	1.273	0.498	0.514	0.024	4.6	50000	25719.6	25915.7	100	16.131	Lauroyl carnitine (siRNA 3 mg/kg-1)	1.366	0.583	0.582	0.001	0.2	50000	29092.1	30113.2	100	8.85542	Lauroyl carnitine (siRNA 1 mg/kg-1)	1.307	0.527	0.547	0.029	5.3	50000	27360.1	29572.5	100	13.7325
Lauroyl carnitine (siRNA 10 mg/kg -1)	1.312	0.531									Lauroyl carnitine (siRNA 3 mg/kg-1)	1.364	0.581									Lauroyl carnitine (siRNA 1 mg/kg-1)	1.351	0.568
Lauroyl carnitine (siRNA 10 mg/kg -2)	1.294	0.516	0.509	0.01	1.9	50000	25434.4				Lauroyl carnitine (siRNA 3 mg/kg-2)	1.474	0.706	0.633	0.104	16.5	50000	31630				Lauroyl carnitine (siRNA 1 mg/kg-2)	1.493	0.731	0.685	0.064	9.3	50000	34273.9
Lauroyl carnitine (siRNA 10 mg/kg -2)	1.278	0.502									Lauroyl carnitine (siRNA 3 mg/kg-2)	1.342	0.559									Lauroyl carnitine (siRNA 1 mg/kg-2)	1.42	0.64
Lauroyl carnitine (siRNA 10 mg/kg -3)	1.168	0.417	0.423	0.009	2.1	50000	21158.9				Lauroyl carnitine (siRNA 3 mg/kg-3)	1.528	0.781	0.657	0.175	26.6	50000	32854.2				Lauroyl carnitine (siRNA 1 mg/kg-3)	1.298	0.519	0.504	0.021	4.2	50000	25215
Lauroyl carnitine (siRNA 10 mg/kg -3)	1.186	0.43									Lauroyl carnitine (siRNA 3 mg/kg-3)	1.315	0.534									Lauroyl carnitine (siRNA 1 mg/kg-3)	1.264	0.489
Lauroyl carnitine (siRNA 10 mg/kg -4)	1.53	0.784	0.705	0.111	15.7	50000	31350					D5 (raw intensity)										Lauroyl carnitine (siRNA 1 mg/kg-4)	1.415	0.635	0.629	0.008	1.3	50000	31440.9
Lauroyl carnitine (siRNA 10 mg/kg -4)	1.408	0.627										Duplicate						ng/ml				Lauroyl carnitine (siRNA 1 mg/kg-4)	1.404	0.623
	D5 (raw intensity)										Sample	OD	Conc	AvgConc	SD	CV	Dilution	AdjConc	Ave.	D5 (% relative to pre-dose) ave.	SD		D5 (raw intensity)
	Duplicate						ng/ml				Lauroyl carnitine (siRNA 3 mg/kg-1)	1.069	0.284	0.337	0.075	22.2	50000	16864.3	19549.2	64.919	11.5561		Duplicate						ng/ml
Sample	OD	Conc	AvgConc	SD	CV	Dilution	AdjConc	Ave.	D5 (% relative to pre-dose) ave.	SD	Lauroyl carnitine (siRNA 3 mg/kg-1)	1.263	0.39									Sample	OD	Conc	AvgConc	SD	CV	Dilution	AdjConc	Ave.	D5 (% relative to pre-dose) ave.	SD
Lauroyl carnitine (siRNA 10 mg/kg -1)	0.858	0.196	0.222	0.037	16.5	50000	11110.8	9853.75	38.0223	3.92996	Lauroyl carnitine (siRNA 3 mg/kg-2)	1.3	0.415	0.47	0.077	16.5	50000	23480.7				Lauroyl carnitine (siRNA 1 mg/kg-1)	1.305	0.419	0.454	0.05	11	50000	22689.1	21617.2	73.0991	7.21385
Lauroyl carnitine (siRNA 10 mg/kg -1)	0.989	0.248									Lauroyl carnitine (siRNA 3 mg/kg-2)	1.441	0.524									Lauroyl carnitine (siRNA 1 mg/kg-1)	1.399	0.489
Lauroyl carnitine (siRNA 10 mg/kg -2)	0.786	0.171	0.194	0.033	16.9	50000	9706.16				Lauroyl carnitine (siRNA 3 mg/kg-3)	1.17	0.336	0.366	0.043	11.7	50000	18302.5				Lauroyl carnitine (siRNA 1 mg/kg-2)	1.301	0.415	0.482	0.094	19.5	50000	24098.2
Lauroyl carnitine (siRNA 10 mg/kg -2)	0.913	0.217									Lauroyl carnitine (siRNA 3 mg/kg-3)	1.272	0.396									Lauroyl carnitine (siRNA 1 mg/kg-2)	1.467	0.549
Lauroyl carnitine (siRNA 10 mg/kg -3)	0.808	0.179	0.199	0.029	14.8	50000	9967.73					D8 (raw intensity)										Lauroyl carnitine (siRNA 1 mg/kg-3)	1.316	0.426	0.394	0.045	11.4	50000	19703.7
Lauroyl carnitine (siRNA 10 mg/kg -3)	0.921	0.22										Duplicate						ng/ml				Lauroyl carnitine (siRNA 1 mg/kg-3)	1.217	0.362
Lauroyl carnitine (siRNA 10 mg/kg -4)	0.708	0.145	0.173	0.038	22.3	50000	8630.28				Sample	OD	Conc	AvgConc	SD	CV	Dilution	AdjConc	Ave.	D8 (% relative to pre-dose) ave.	SD	Lauroyl carnitine (siRNA 1 mg/kg-4)	1.21	0.358	0.4	0.058	14.5	50000	19977.8
Lauroyl carnitine (siRNA 10 mg/kg -4)	0.867	0.2									Lauroyl carnitine (siRNA 3 mg/kg-1)	1.258	0.413	0.429	0.022	5.2	50000	21467.2	17712.1	58.8183	11.3555	Lauroyl carnitine (siRNA 1 mg/kg-4)	1.337	0.441
	D8 (raw intensity)										Lauroyl carnitine (siRNA 3 mg/kg-1)	1.306	0.445										D8 (raw intensity)
	Duplicate						ng/ml				Lauroyl carnitine (siRNA 3 mg/kg-2)	1.109	0.324	0.338	0.019	5.6	50000	16891.5					Duplicate						ng/ml
Sample	OD	Conc	AvgConc	SD	CV	Dilution	AdjConc	Ave.	D8 (% relative to pre-dose) ave.	SD	Lauroyl carnitine (siRNA 3 mg/kg-2)	1.157	0.351									Sample	OD	Conc	AvgConc	SD	CV	Dilution	AdjConc	Ave.	D8 (% relative to pre-dose) ave.	SD
Lauroyl carnitine (siRNA 10 mg/kg -1)	0.674	0.137	0.132	0.007	5.3	50000	6597.88	6567.2	25.3406	2.52156	Lauroyl carnitine (siRNA 3 mg/kg-3)	1.069	0.303	0.296	0.011	3.6	50000	14777.5				Lauroyl carnitine (siRNA 1 mg/kg-1)	1.492	0.591	0.568	0.032	5.5	50000	28422	26228.9	88.6936	7.3598
Lauroyl carnitine (siRNA 10 mg/kg -1)	0.645	0.127									Lauroyl carnitine (siRNA 3 mg/kg-3)	1.039	0.288									Lauroyl carnitine (siRNA 1 mg/kg-1)	1.44	0.546
Lauroyl carnitine (siRNA 10 mg/kg -2)	0.732	0.157	0.147	0.015	9.9	50000	7344.61					D14 (raw intensity)										Lauroyl carnitine (siRNA 1 mg/kg-2)	1.395	0.511	0.525	0.019	3.7	50000	26227.4
Lauroyl carnitine (siRNA 10 mg/kg -2)	0.673	0.137										Duplicate						ng/ml				Lauroyl carnitine (siRNA 1 mg/kg-2)	1.43	0.538
Lauroyl carnitine (siRNA 10 mg/kg -3)	0.648	0.128	0.132	0.005	3.7	50000	6581.06				Sample	OD	Conc	AvgConc	SD	CV	Dilution	AdjConc	Ave.	D14 (% relative to pre-dose) ave.	SD	Lauroyl carnitine (siRNA 1 mg/kg-3)	1.46	0.554	0.54	0.02	3.2	50000	27003.9
Lauroyl carnitine (siRNA 10 mg/kg -3)	0.669	0.135									Lauroyl carnitine (siRNA 3 mg/kg-1)	0.891	0.248	0.247	0.001	0.2	50000	12365.8	15571	51.7082	15.8151	Lauroyl carnitine (siRNA 1 mg/kg-3)	1.43	0.525
Lauroyl carnitine (siRNA 10 mg/kg -4)	0.606	0.114	0.115	0.001	0.5	50000	5745.24				Lauroyl carnitine (siRNA 3 mg/kg-1)	0.889	0.247									Lauroyl carnitine (siRNA 1 mg/kg-4)	1.334	0.429	0.465	0.051	7.6	50000	23262.3
Lauroyl carnitine (siRNA 10 mg/kg -4)	0.608	0.115									Lauroyl carnitine (siRNA 3 mg/kg-2)	1.189	0.4	0.421	0.029	6.9	50000	21043.4				Lauroyl carnitine (siRNA 1 mg/kg-4)	1.306	0.401
	D14 (raw intensity)										Lauroyl carnitine (siRNA 3 mg/kg-2)	1.255	0.441										D14 (raw intensity)
	Duplicate						ng/ml				Lauroyl carnitine (siRNA 3 mg/kg-3)	0.939	0.27	0.266	0.005	1.9	50000	13303.8					Duplicate						ng/ml
Sample	OD	Conc	AvgConc	SD	CV	Dilution	AdjConc	Ave.	D14 (% relative to pre-dose) ave.	SD	Lauroyl carnitine (siRNA 3 mg/kg-3)	0.924	0.263									Sample	OD	Conc	AvgConc	SD	CV	Dilution	AdjConc	Ave.	D14 (% relative to pre-dose) ave.	SD
Lauroyl carnitine (siRNA 10 mg/kg -1)	0.569	0.124	0.125	0.002	1.8	50000	6256.53	7161.31	27.6331	8.06071		D21 (raw intensity)										Lauroyl carnitine (siRNA 1 mg/kg-1)	1.151	0.378	0.379	0.001	0.2	50000	18941.4	19058.5	64.4468	6.55049
Lauroyl carnitine (siRNA 10 mg/kg -1)	0.578	0.127										Duplicate						ng/ml				Lauroyl carnitine (siRNA 1 mg/kg-1)	1.153	0.379
Lauroyl carnitine (siRNA 10 mg/kg -2)	0.743	0.187	0.191	0.006	2.9	50000	9525.7				Sample	OD	Conc	AvgConc	SD	CV	Dilution	AdjConc	Ave.	D21 (% relative to pre-dose) ave.	SD	Lauroyl carnitine (siRNA 1 mg/kg-2)	1.188	0.4	0.41	0.014	3.5	50000	20482.3
Lauroyl carnitine (siRNA 10 mg/kg -2)	0.763	0.194									Lauroyl carnitine (siRNA 3 mg/kg-1)	0.9	0.227	0.234	0.01	4.3	50000	11684.9	13759.9	45.6938	12.2455	Lauroyl carnitine (siRNA 1 mg/kg-2)	1.221	0.42
Lauroyl carnitine (siRNA 10 mg/kg -3)	0.671	0.16	0.162	0.004	2.3	50000	8107.43				Lauroyl carnitine (siRNA 3 mg/kg-1)	0.933	0.241									Lauroyl carnitine (siRNA 1 mg/kg-3)	1.162	0.384	0.409	0.035	8.5	50000	20450
Lauroyl carnitine (siRNA 10 mg/kg -3)	0.685	0.165									Lauroyl carnitine (siRNA 3 mg/kg-2)	1.207	0.375	0.36	0.021	5.9	50000	18017.4				Lauroyl carnitine (siRNA 1 mg/kg-3)	1.243	0.434
Lauroyl carnitine (siRNA 10 mg/kg -4)	0.476	0.093	0.095	0.003	3.3	50000	4755.58				Lauroyl carnitine (siRNA 3 mg/kg-2)	1.152	0.345									Lauroyl carnitine (siRNA 1 mg/kg-4)	1.045	0.321	0.327	0.009	2.9	50000	16360.3
Lauroyl carnitine (siRNA 10 mg/kg -4)	0.49	0.097									Lauroyl carnitine (siRNA 3 mg/kg-3)	0.889	0.222	0.232	0.013	5.7	50000	11577.3				Lauroyl carnitine (siRNA 1 mg/kg-4)	1.07	0.334
	D21 (raw intensity)										Lauroyl carnitine (siRNA 3 mg/kg-3)	0.933	0.241										D21 (raw intensity)
	Duplicate						ng/ml																Duplicate						ng/ml
Sample	OD	Conc	AvgConc	SD	CV	Dilution	AdjConc	Ave.	D21 (% relative to pre-dose) ave.	SD												Sample	OD	Conc	AvgConc	SD	CV	Dilution	AdjConc	Ave.	D21 (% relative to pre-dose) ave.	SD
Lauroyl carnitine (siRNA 10 mg/kg -1)	0.577	0.108	0.106	0.002	2	50000	5323.29	6223.15	24.013	4.94225												Lauroyl carnitine (siRNA 1 mg/kg-1)	1.282	0.419	0.425	0.008	2	50000	21237.5	21893	74.0317	2.30696
Lauroyl carnitine (siRNA 10 mg/kg -1)	0.568	0.105																				Lauroyl carnitine (siRNA 1 mg/kg-1)	1.302	0.431
Lauroyl carnitine (siRNA 10 mg/kg -2)	0.721	0.157	0.153	0.005	3.1	50000	7667.05															Lauroyl carnitine (siRNA 1 mg/kg-2)	1.335	0.451	0.446	0.008	1.8	50000	22277.4
Lauroyl carnitine (siRNA 10 mg/kg -2)	0.702	0.15																				Lauroyl carnitine (siRNA 1 mg/kg-2)	1.317	0.44
Lauroyl carnitine (siRNA 10 mg/kg -3)	0.66	0.135	0.138	0.004	3.1	50000	6920.37															Lauroyl carnitine (siRNA 1 mg/kg-3)	1.307	0.434	0.453	0.027	6.1	50000	22653.9
Lauroyl carnitine (siRNA 10 mg/kg -3)	0.677	0.141																				Lauroyl carnitine (siRNA 1 mg/kg-3)	1.368	0.473
Lauroyl carnitine (siRNA 10 mg/kg -4)	0.558	0.102	0.1	0.003	3.3	50000	4981.87															Lauroyl carnitine (siRNA 1 mg/kg-4)	1.296	0.427	0.428	0.001	0.2	50000	21403.2
Lauroyl carnitine (siRNA 10 mg/kg -4)	0.543	0.097																				Lauroyl carnitine (siRNA 1 mg/kg-4)	1.299	0.429
Figure 4C
	D0 (raw intensity)											D0 (raw intensity)											D0 (raw intensity)
	Duplicate						ng/ml					Duplicate						ng/ml					Duplicate						ng/ml
Sample	OD	Conc	AvgConc	SD	CV	Dilution	AdjConc	Ave.	D0 (% relative to pre-dose) ave.	SD	Sample	OD	Conc	AvgConc	SD	CV	Dilution	AdjConc	Ave.	D0 (% relative to pre-dose) ave.	SD	Sample	OD	Conc	AvgConc	SD	CV	Dilution	AdjConc	Ave.	D0 (% relative to pre-dose) ave.	SD
Sodium chenodeoxycholate (siRNA 10 mg/kg-1)	1.155	0.408	0.422	0.02	4.7	50000	21122.3	23311.7	100	16.4541	Sodium chenodeoxycholate (siRNA 3 mg/kg-1)	1.151	0.405	0.399	0.009	2.3	50000	19926.7	23602.9	100	22.6793	Sodium chenodeoxycholate (siRNA 1 mg/kg-1)	1.261	0.487	0.5	0.019	3.7	50000	25013.4	27055.8	100	7.58007
Sodium chenodeoxycholate (siRNA 10 mg/kg-1)	1.195	0.437									Sodium chenodeoxycholate (siRNA 3 mg/kg-1)	1.131	0.392									Sodium chenodeoxycholate (siRNA 1 mg/kg-1)	1.292	0.513
Sodium chenodeoxycholate (siRNA 10 mg/kg-2)	1.061	0.348	0.368	0.028	7.6	50000	28404.4				Sodium chenodeoxycholate (siRNA 3 mg/kg-2)	1.301	0.521	0.527	0.009	1.7	50000	26372.7				Sodium chenodeoxycholate (siRNA 1 mg/kg-2)	1.335	0.552	0.526	0.037	7	50000	26300.1
Sodium chenodeoxycholate (siRNA 10 mg/kg-2)	1.125	0.388									Sodium chenodeoxycholate (siRNA 3 mg/kg-2)	1.315	0.534									Sodium chenodeoxycholate (siRNA 1 mg/kg-2)	1.276	0.5
Sodium chenodeoxycholate (siRNA 10 mg/kg-3)	1.125	0.388	0.408	0.028	6.9	50000	20408.3				Sodium chenodeoxycholate (siRNA 3 mg/kg-3)	1.042	0.337	0.368	0.043	11.8	50000	18383.1				Sodium chenodeoxycholate (siRNA 1 mg/kg-3)	1.379	0.596	0.597	0.002	0.3	50000	29853.8
Sodium chenodeoxycholate (siRNA 10 mg/kg-3)	1.183	0.428									Sodium chenodeoxycholate (siRNA 3 mg/kg-3)	1.141	0.398									Sodium chenodeoxycholate (siRNA 1 mg/kg-3)	1.381	0.598
	D5 (raw intensity)										Sodium chenodeoxycholate (siRNA 3 mg/kg-4)	1.355	0.571	0.595	0.033	5.5	50000	29729.2					D5 (raw intensity)
	Duplicate						ng/ml				Sodium chenodeoxycholate (siRNA 3 mg/kg-4)	1.4	0.618										Duplicate						ng/ml
Sample	OD	Conc	AvgConc	SD	CV	Dilution	AdjConc	Ave.	D5 (% relative to pre-dose) ave.	SD		D5 (raw intensity)										Sample	OD	Conc	AvgConc	SD	CV	Dilution	AdjConc	Ave.	D5 (% relative to pre-dose) ave.	SD
Sodium chenodeoxycholate (siRNA 10 mg/kg-1)	0.749	0.158	0.156	0.004	2.5	50000	7786.05	9288.95	40.7323	7.12252		Duplicate						ng/ml				Sodium chenodeoxycholate (siRNA 1 mg/kg-1)	1.408	0.496	0.444	0.073	16.5	50000	22199.9	22710.3	84.0463	11.2463
Sodium chenodeoxycholate (siRNA 10 mg/kg-1)	0.732	0.153									Sample	OD	Conc	AvgConc	SD	CV	Dilution	AdjConc	Ave.	D5 (% relative to pre-dose) ave.	SD	Sodium chenodeoxycholate (siRNA 1 mg/kg-1)	1.266	0.392
Sodium chenodeoxycholate (siRNA 10 mg/kg-2)	0.934	0.225	0.22	0.007	3.2	50000	11012.1				Sodium chenodeoxycholate (siRNA 3 mg/kg-1)	1.188	0.346	0.336	0.014	4.2	50000	16775.3	14335	60.7341	7.514	Sodium chenodeoxycholate (siRNA 1 mg/kg-2)	1.43	0.515	0.519	0.007	1.3	50000	25972
Sodium chenodeoxycholate (siRNA 10 mg/kg-2)	0.908	0.215									Sodium chenodeoxycholate (siRNA 3 mg/kg-1)	1.151	0.325									Sodium chenodeoxycholate (siRNA 1 mg/kg-2)	1.441	0.524
Sodium chenodeoxycholate (siRNA 10 mg/kg-3)	0.802	0.176	0.181	0.007	4	50000	9068.69				Sodium chenodeoxycholate (siRNA 3 mg/kg-2)	1.057	0.279	0.281	0.004	1.4	50000	14065.1				Sodium chenodeoxycholate (siRNA 1 mg/kg-3)	1.239	0.376	0.399	0.033	8.4	50000	19958.9
Sodium chenodeoxycholate (siRNA 10 mg/kg-3)	0.831	0.186									Sodium chenodeoxycholate (siRNA 3 mg/kg-2)	1.069	0.284									Sodium chenodeoxycholate (siRNA 1 mg/kg-3)	1.312	0.423
	D8 (raw intensity)										Sodium chenodeoxycholate (siRNA 3 mg/kg-3)	0.977	0.243	0.25	0.01	4.1	50000	12524.2					D8 (raw intensity)
	Duplicate						ng/ml				Sodium chenodeoxycholate (siRNA 3 mg/kg-3)	1.011	0.258										Duplicate						ng/ml
Sample	OD	Conc	AvgConc	SD	CV	Dilution	AdjConc	Ave.	D8 (% relative to pre-dose) ave.	SD	Sodium chenodeoxycholate (siRNA 3 mg/kg-4)	1.044	0.272	0.28	0.01	3.6	50000	13975.5				Sample	OD	Conc	AvgConc	SD	CV	Dilution	AdjConc	Ave.	D8 (% relative to pre-dose) ave.	SD
Sodium chenodeoxycholate (siRNA 10 mg/kg-1)	0.494	0.081	0.08	0.002	2	50000	3992.89	7589.43	33.2798	20.9705	Sodium chenodeoxycholate (siRNA 3 mg/kg-4)	1.074	0.287									Sodium chenodeoxycholate (siRNA 1 mg/kg-1)	1.235	0.398	0.389	0.013	3.4	50000	19444.3	21106	78.1092	6.57902
Sodium chenodeoxycholate (siRNA 10 mg/kg-1)	0.485	0.079										D8 (raw intensity)										Sodium chenodeoxycholate (siRNA 1 mg/kg-1)	1.205	0.38
Sodium chenodeoxycholate (siRNA 10 mg/kg-2)	0.972	0.256	0.26	0.006	2.5	50000	13016.6					Duplicate						ng/ml				Sodium chenodeoxycholate (siRNA 1 mg/kg-2)	1.282	0.429	0.418	0.016	3.9	50000	20893
Sodium chenodeoxycholate (siRNA 10 mg/kg-2)	0.992	0.265									Sample	OD	Conc	AvgConc	SD	CV	Dilution	AdjConc	Ave.	D8 (% relative to pre-dose) ave.	SD	Sodium chenodeoxycholate (siRNA 1 mg/kg-2)	1.248	0.406
Sodium chenodeoxycholate (siRNA 10 mg/kg-3)	0.605	0.114	0.115	0.002	1.3	50000	5758.78				Sodium chenodeoxycholate (siRNA 3 mg/kg-1)	0.781	0.175	0.177	0.003	1.7	50000	8864.41	9142.61	38.7351	2.05539	Sodium chenodeoxycholate (siRNA 1 mg/kg-3)	1.354	0.479	0.46	0.028	6	50000	22980.6
Sodium chenodeoxycholate (siRNA 10 mg/kg-3)	0.611	0.116									Sodium chenodeoxycholate (siRNA 3 mg/kg-1)	0.792	0.179									Sodium chenodeoxycholate (siRNA 1 mg/kg-3)	1.298	0.44
	D14 (raw intensity)										Sodium chenodeoxycholate (siRNA 3 mg/kg-2)	0.813	0.188	0.181	0.009	4.9	50000	9070.06					D14 (raw intensity)
	Duplicate						ng/ml				Sodium chenodeoxycholate (siRNA 3 mg/kg-2)	0.781	0.175										Duplicate						ng/ml
Sample	OD	Conc	AvgConc	SD	CV	Dilution	AdjConc	Ave.	D14 (% relative to pre-dose) ave.	SD	Sodium chenodeoxycholate (siRNA 3 mg/kg-3)	0.867	0.209	0.197	0.017	8.8	50000	9848.02				Sample	OD	Conc	AvgConc	SD	CV	Dilution	AdjConc	Ave.	D14 (% relative to pre-dose) ave.	SD
Sodium chenodeoxycholate (siRNA 10 mg/kg-1)	0.404	0.07	0.069	0.001	1.6	50000	3473.68	5683.3	24.9214	11.8541	Sodium chenodeoxycholate (siRNA 3 mg/kg-3)	0.806	0.185									Sodium chenodeoxycholate (siRNA 1 mg/kg-1)	0.937	0.269	0.247	0.031	12.4	50000	12346.4	15184.1	56.1935	9.42529
Sodium chenodeoxycholate (siRNA 10 mg/kg-1)	0.399	0.069									Sodium chenodeoxycholate (siRNA 3 mg/kg-4)	0.809	0.186	0.176	0.015	8.4	50000	8787.93				Sodium chenodeoxycholate (siRNA 1 mg/kg-1)	0.838	0.225
Sodium chenodeoxycholate (siRNA 10 mg/kg-2)	0.714	0.176	0.174	0.002	1.4	50000	8697.57				Sodium chenodeoxycholate (siRNA 3 mg/kg-4)	0.754	0.165									Sodium chenodeoxycholate (siRNA 1 mg/kg-2)	1.095	0.347	0.345	0.002	0.6	50000	17271.4
Sodium chenodeoxycholate (siRNA 10 mg/kg-2)	0.705	0.172										D14 (raw intensity)										Sodium chenodeoxycholate (siRNA 1 mg/kg-2)	1.089	0.344
Sodium chenodeoxycholate (siRNA 10 mg/kg-3)	0.51	0.104	0.098	0.009	9.3	50000	4878.64					Duplicate						ng/ml				Sodium chenodeoxycholate (siRNA 1 mg/kg-3)	1.054	0.325	0.319	0.01	3	50000	15934.5
Sodium chenodeoxycholate (siRNA 10 mg/kg-3)	0.471	0.091									Sample	OD	Conc	AvgConc	SD	CV	Dilution	AdjConc	Ave.	D14 (% relative to pre-dose) ave.	SD	Sodium chenodeoxycholate (siRNA 1 mg/kg-3)	1.028	0.312
	D21 (raw intensity)										Sodium chenodeoxycholate (siRNA 3 mg/kg-1)	0.698	0.17	0.165	0.007	4.4	50000	8228.33	5888.28	24.9472	7.9672		D21 (raw intensity)
	Duplicate						ng/ml				Sodium chenodeoxycholate (siRNA 3 mg/kg-1)	0.67	0.159										Duplicate						ng/ml
Sample	OD	Conc	AvgConc	SD	CV	Dilution	AdjConc	Ave.	D21 (% relative to pre-dose) ave.	SD	Sodium chenodeoxycholate (siRNA 3 mg/kg-2)	0.536	0.113	0.111	0.002	1.7	50000	5563.67				Sample	OD	Conc	AvgConc	SD	CV	Dilution	AdjConc	Ave.	D21 (% relative to pre-dose) ave.	SD
Sodium chenodeoxycholate (siRNA 10 mg/kg-1)	0.549	0.099	0.104	0.007	7	50000	5215.33	7066.53	30.9869	7.37621	Sodium chenodeoxycholate (siRNA 3 mg/kg-2)	0.528	0.11									Sodium chenodeoxycholate (siRNA 1 mg/kg-1)	1.182	0.362	0.353	0.012	3.4	50000	17653.5	19727.6	73.0081	6.67199
Sodium chenodeoxycholate (siRNA 10 mg/kg-1)	0.582	0.109									Sodium chenodeoxycholate (siRNA 3 mg/kg-3)	0.548	0.117	0.122	0.008	6.4	50000	6104.59				Sodium chenodeoxycholate (siRNA 1 mg/kg-1)	1.15	0.344
Sodium chenodeoxycholate (siRNA 10 mg/kg-2)	1.093	0.315	0.31	0.007	2.2	50000	8501.44				Sodium chenodeoxycholate (siRNA 3 mg/kg-3)	0.581	0.128									Sodium chenodeoxycholate (siRNA 1 mg/kg-2)	1.303	0.431	0.418	0.019	4.4	50000	20919.3
Sodium chenodeoxycholate (siRNA 10 mg/kg-2)	1.073	0.305									Sodium chenodeoxycholate (siRNA 3 mg/kg-4)	0.417	0.074	0.073	0.001	2	50000	3656.52				Sodium chenodeoxycholate (siRNA 1 mg/kg-2)	1.259	0.405
Sodium chenodeoxycholate (siRNA 10 mg/kg-3)	0.682	0.143	0.15	0.009	6.1	50000	7482.81				Sodium chenodeoxycholate (siRNA 3 mg/kg-4)	0.41	0.072									Sodium chenodeoxycholate (siRNA 1 mg/kg-3)	1.265	0.409	0.412	0.005	1.2	50000	20610
Sodium chenodeoxycholate (siRNA 10 mg/kg-3)	0.719	0.156										D21 (raw intensity)										Sodium chenodeoxycholate (siRNA 1 mg/kg-3)	1.277	0.416
												Duplicate						ng/ml
											Sample	OD	Conc	AvgConc	SD	CV	Dilution	AdjConc	Ave.	D21 (% relative to pre-dose) ave.	SD
											Sodium chenodeoxycholate (siRNA 3 mg/kg-1)	0.916	0.233	0.244	0.015	6.2	50000	12209.9	9672.85	40.9816	7.81317
											Sodium chenodeoxycholate (siRNA 3 mg/kg-1)	0.965	0.255
											Sodium chenodeoxycholate (siRNA 3 mg/kg-2)	0.809	0.19	0.192	0.003	1.4	50000	9596.91
											Sodium chenodeoxycholate (siRNA 3 mg/kg-2)	0.819	0.194
											Sodium chenodeoxycholate (siRNA 3 mg/kg-3)	0.781	0.179	0.181	0.002	1.3	50000	9047.27
											Sodium chenodeoxycholate (siRNA 3 mg/kg-3)	0.79	0.183
											Sodium chenodeoxycholate (siRNA 3 mg/kg-4)	0.707	0.152	0.157	0.007	4.3	50000	7837.38
											Sodium chenodeoxycholate (siRNA 3 mg/kg-4)	0.734	0.162
	D0 (raw intensity)
	Duplicate						ng/ml
Sample	OD	Conc	AvgConc	SD	CV	Dilution	AdjConc	Ave.	D0 (% relative to pre-dose) ave.	SD
s.c. 0.15 mg/kg-1	1.115	0.381	0.383	0.002	0.6	50000	19142.6	22554.6	100	15.2463
s.c. 0.15 mg/kg-1	1.119	0.384
s.c. 0.15 mg/kg-2	1.185	0.429	0.485	0.08	16.5	50000	24266.1
s.c. 0.15 mg/kg-2	1.324	0.542
s.c. 0.15 mg/kg-3	1.157	0.41	0.406	0.006	1.4	50000	20285.6
s.c. 0.15 mg/kg-3	1.146	0.402
s.c. 0.15 mg/kg-4	1.245	0.475	0.53	0.079	14.9	50000	26523.9
s.c. 0.15 mg/kg-4	1.369	0.586
	D5 (raw intensity)
	Duplicate						ng/ml
Sample	OD	Conc	AvgConc	SD	CV	Dilution	AdjConc	Ave.	D5 (% relative to pre-dose) ave.	SD
s.c. 0.15 mg/kg-1	0.707	0.145	0.142	0.005	3.5	50000	7079.55	8244.86	36.5552	6.80255
s.c. 0.15 mg/kg-1	0.685	0.138
s.c. 0.15 mg/kg-2	0.723	0.15	0.151	0.002	1	50000	7560.75
s.c. 0.15 mg/kg-2	0.73	0.152
s.c. 0.15 mg/kg-3	0.726	0.151	0.157	0.008	5.3	50000	7841.78
s.c. 0.15 mg/kg-3	0.761	0.163
s.c. 0.15 mg/kg-4	0.926	0.222	0.21	0.017	8.2	50000	10497.3
s.c. 0.15 mg/kg-4	0.862	0.198
	D8 (raw intensity)
	Duplicate						ng/ml
Sample	OD	Conc	AvgConc	SD	CV	Dilution	AdjConc	Ave.	D8 (% relative to pre-dose) ave.	SD
s.c. 0.15 mg/kg-1	0.891	0.219	0.222	0.004	1.6	50000	11097.7	8451.28	37.4704	8.17403
s.c. 0.15 mg/kg-1	0.903	0.225
s.c. 0.15 mg/kg-2	0.734	0.158	0.166	0.012	7.2	50000	8319.02
s.c. 0.15 mg/kg-2	0.78	0.175
s.c. 0.15 mg/kg-3	0.695	0.144	0.146	0.003	1.7	50000	7282.08
s.c. 0.15 mg/kg-3	0.705	0.147
s.c. 0.15 mg/kg-4	0.657	0.131	0.142	0.015	10.9	50000	7106.35
s.c. 0.15 mg/kg-4	0.721	0.153
	D14 (raw intensity)
	Duplicate						ng/ml
Sample	OD	Conc	AvgConc	SD	CV	Dilution	AdjConc	Ave.	D14 (% relative to pre-dose) ave.	SD
s.c. 0.15 mg/kg-1	0.52	0.107	0.105	0.004	3.6	50000	5228.25	5184.45	22.9863	1.96672
s.c. 0.15 mg/kg-1	0.504	0.102
s.c. 0.15 mg/kg-2	0.495	0.099	0.108	0.013	12.2	50000	5421.61
s.c. 0.15 mg/kg-2	0.552	0.118
s.c. 0.15 mg/kg-3	0.471	0.091	0.091	0	0.5	50000	4547.66
s.c. 0.15 mg/kg-3	0.469	0.091
s.c. 0.15 mg/kg-4	0.532	0.111	0.111	0	0.4	50000	5540.31
s.c. 0.15 mg/kg-4	0.53	0.111
	D21 (raw intensity)
	Duplicate						ng/ml
Sample	OD	Conc	AvgConc	SD	CV	Dilution	AdjConc	Ave.	D21 (% relative to pre-dose) ave.	SD
s.c. 0.15 mg/kg-1	0.711	0.153	0.147	0.008	5.6	50000	7364.85	6107.39	27.0783	5.67723
s.c. 0.15 mg/kg-1	0.677	0.141
s.c. 0.15 mg/kg-2	0.679	0.142	0.141	0.002	1.4	50000	7029.79
s.c. 0.15 mg/kg-2	0.671	0.139
s.c. 0.15 mg/kg-3	0.577	0.108	0.105	0.004	3.7	50000	5252.91
s.c. 0.15 mg/kg-3	0.559	0.102
s.c. 0.15 mg/kg-4	0.545	0.098	0.096	0.003	3.4	50000	4782
s.c. 0.15 mg/kg-4	0.53	0.093

## Sheet: Figure 5
Figure 5
siRNA-3 s.c. and p.o.
	D0 (raw intensity)													D0 (raw intensity)													D0 (raw intensity)
	Duplicate						ng/ml							Duplicate						ng/ml							Duplicate						ng/ml
Sample	OD	Conc	AvgConc	SD	CV	Dilution	AdjConc	D0 (% relative to pre-dose)					Sample	OD	Conc	AvgConc	SD	CV	Dilution	AdjConc	D0 (% relative to pre-dose)					Sample	OD	Conc	AvgConc	SD	CV	Dilution	AdjConc	D0 (% relative to pre-dose)
siRNA-3 s.c. 1 mg/kg-1	1.152	0.006	0.007	0	6.1	15625	104.635	100					siRNA-3 p.o. 3 x 3 mg/kg-1	1.417	0.01	0.01	0	1	15625	158.057	100					siRNA-3 p.o. 3 x 10 mg/kg-1	1.338	0.009	0.009	0	3	15625	134.761	100
siRNA-3 s.c. 1 mg/kg-1	1.201	0.007											siRNA-3 p.o. 3 x 3 mg/kg-1	1.425	0.01											siRNA-3 p.o. 3 x 10 mg/kg-1	1.313	0.008
siRNA-3 s.c. 1 mg/kg-2	1.382	0.009	0.01	0	2.1	15625	150.22	100					siRNA-3 p.o. 3 x 3 mg/kg-2	1.337	0.009	0.009	0.001	9.4	15625	147.136	100					siRNA-3 p.o. 3 x 10 mg/kg-2	1.409	0.01	0.01	0	1.6	15625	156.704	100
siRNA-3 s.c. 1 mg/kg-2	1.399	0.01											siRNA-3 p.o. 3 x 3 mg/kg-2	1.417	0.01											siRNA-3 p.o. 3 x 10 mg/kg-2	1.423	0.01
siRNA-3 s.c. 1 mg/kg-3	1.364	0.009	0.009	0	0.4	15625	143.915	100					siRNA-3 p.o. 3 x 3 mg/kg-3	1.204	0.007	0.007	0	4.9	15625	101.232	100					siRNA-3 p.o. 3 x 10 mg/kg-3	1.389	0.01	0.01	0	0.8	15625	149.041	100
siRNA-3 s.c. 1 mg/kg-3	1.367	0.009											siRNA-3 p.o. 3 x 3 mg/kg-3	1.241	0.007											siRNA-3 p.o. 3 x 10 mg/kg-3	1.383	0.009
	D3 (raw intensity)													D3 (raw intensity)													D3 (raw intensity)
	Duplicate						ng/ml							Duplicate						ng/ml							Duplicate						ng/ml
Sample	OD	Conc	AvgConc	SD	CV	Dilution	AdjConc	D3 (% relative to pre-dose)			Ave.	SD	Sample	OD	Conc	AvgConc	SD	CV	Dilution	AdjConc	D3 (% relative to pre-dose)			Ave.	SD	Sample	OD	Conc	AvgConc	SD	CV	Dilution	AdjConc	D3 (% relative to pre-dose)			Ave.	SD
siRNA-3 s.c. 1 mg/kg-1	1.099	0.006	0.006	0	0.1	15625	91.201	87.1611			82.2425	4.26531	siRNA-3 p.o. 3 x 3 mg/kg-1	1.256	0.008	0.008	0	4.9	15625	124.202	78.5805			79.2528	3.84016	siRNA-3 p.o. 3 x 10 mg/kg-1	1.22	0.007	0.007	0	4.2	15625	109.408	81.1867			78.8276	2.91331
siRNA-3 s.c. 1 mg/kg-1	1.099	0.006											siRNA-3 p.o. 3 x 3 mg/kg-1	1.298	0.008											siRNA-3 p.o. 3 x 10 mg/kg-1	1.185	0.007
siRNA-3 s.c. 1 mg/kg-2	1.262	0.008	0.008	0	0.9	15625	120.18	80.0027					siRNA-3 p.o. 3 x 3 mg/kg-2	1.298	0.008	0.008	0.001	6.9	15625	122.689	83.3848					siRNA-3 p.o. 3 x 10 mg/kg-2	1.273	0.008	0.008	0	1.9	15625	124.932	79.7248
siRNA-3 s.c. 1 mg/kg-2	1.254	0.008											siRNA-3 p.o. 3 x 3 mg/kg-2	1.241	0.007											siRNA-3 p.o. 3 x 10 mg/kg-2	1.289	0.008
siRNA-3 s.c. 1 mg/kg-3	1.241	0.007	0.007	0	2.8	15625	114.504	79.5636					siRNA-3 p.o. 3 x 3 mg/kg-3	0.999	0.005	0.005	0	1.7	15625	76.727	75.7932					siRNA-3 p.o. 3 x 10 mg/kg-3	1.238	0.007	0.007	0	4.5	15625	112.632	75.5712
siRNA-3 s.c. 1 mg/kg-3	1.218	0.007											siRNA-3 p.o. 3 x 3 mg/kg-3	1.012	0.005											siRNA-3 p.o. 3 x 10 mg/kg-3	1.201	0.007
	D7 (raw intensity)													D7 (raw intensity)													D7 (raw intensity)
	Duplicate						ng/ml							Duplicate						ng/ml							Duplicate						ng/ml
Sample	OD	Conc	AvgConc	SD	CV	Dilution	AdjConc	D7 (% relative to pre-dose)			Ave.	SD	Sample	OD	Conc	AvgConc	SD	CV	Dilution	AdjConc	D7 (% relative to pre-dose)			Ave.	SD	Sample	OD	Conc	AvgConc	SD	CV	Dilution	AdjConc	D7 (% relative to pre-dose)			Ave.	SD
siRNA-3 s.c. 1 mg/kg-1	0.87	0.004	0.004	0	3.6	15625	56.879	54.3594			59.3226	5.93675	siRNA-3 p.o. 3 x 3 mg/kg-1	1.201	0.007	0.007	0	2	15625	110.539	69.9362			73.8305	10.2283	siRNA-3 p.o. 3 x 10 mg/kg-1	1.1	0.006	0.006	0	2.6	15625	89.771	66.615			69.601	2.85888
siRNA-3 s.c. 1 mg/kg-1	0.847	0.004											siRNA-3 p.o. 3 x 3 mg/kg-1	1.217	0.007											siRNA-3 p.o. 3 x 10 mg/kg-1	1.08	0.006
siRNA-3 s.c. 1 mg/kg-2	1.143	0.006	0.006	0	0.6	15625	98.994	65.8993					siRNA-3 p.o. 3 x 3 mg/kg-2	1.302	0.008	0.008	0	4.3	15625	125.704	85.4339					siRNA-3 p.o. 3 x 10 mg/kg-2	1.217	0.007	0.007	0	3.3	15625	109.497	69.8751
siRNA-3 s.c. 1 mg/kg-2	1.148	0.006											siRNA-3 p.o. 3 x 3 mg/kg-2	1.266	0.008											siRNA-3 p.o. 3 x 10 mg/kg-2	1.19	0.007
siRNA-3 s.c. 1 mg/kg-3	1.046	0.005	0.005	0	0.4	15625	83.052	57.7091					siRNA-3 p.o. 3 x 3 mg/kg-3	0.924	0.004	0.004	0	3.3	15625	66.936	66.1214					siRNA-3 p.o. 3 x 10 mg/kg-3	1.2	0.007	0.007	0	1.5	15625	107.776	72.313
siRNA-3 s.c. 1 mg/kg-3	1.049	0.005											siRNA-3 p.o. 3 x 3 mg/kg-3	0.947	0.004											siRNA-3 p.o. 3 x 10 mg/kg-3	1.188	0.007
	D14 (raw intensity)													D14 (raw intensity)													D14 (raw intensity)
	Duplicate						ng/ml							Duplicate						ng/ml							Duplicate						ng/ml
Sample	OD	Conc	AvgConc	SD	CV	Dilution	AdjConc	D14 (% relative to pre-dose)			Ave.	SD	Sample	OD	Conc	AvgConc	SD	CV	Dilution	AdjConc	D14 (% relative to pre-dose)			Ave.	SD	Sample	OD	Conc	AvgConc	SD	CV	Dilution	AdjConc	D14 (% relative to pre-dose)			Ave.	SD
siRNA-3 s.c. 1 mg/kg-1	0.6	0.002	0.002	0	6.4	15625	26.919	25.7266			34.742	8.37406	siRNA-3 p.o. 3 x 3 mg/kg-1	1.084	0.006	0.005	0	6	15625	85.132	53.8616			59.3149	9.31845	siRNA-3 p.o. 3 x 10 mg/kg-1	0.872	0.004	0.004	0	1.1	15625	58.137	43.1408			48.5634	5.6591
siRNA-3 s.c. 1 mg/kg-1	0.576	0.002											siRNA-3 p.o. 3 x 3 mg/kg-1	1.038	0.005											siRNA-3 p.o. 3 x 10 mg/kg-1	0.865	0.004
siRNA-3 s.c. 1 mg/kg-2	0.913	0.004	0.004	0	0.9	15625	63.509	42.2773					siRNA-3 p.o. 3 x 3 mg/kg-2	1.157	0.006	0.007	0	2.8	15625	103.105	70.0746					siRNA-3 p.o. 3 x 10 mg/kg-2	1.071	0.006	0.005	0	2.3	15625	85.298	54.4326
siRNA-3 s.c. 1 mg/kg-2	0.907	0.004											siRNA-3 p.o. 3 x 3 mg/kg-2	1.18	0.007											siRNA-3 p.o. 3 x 10 mg/kg-2	1.053	0.005
siRNA-3 s.c. 1 mg/kg-3	0.829	0.003	0.003	0	3.2	15625	52.129	36.2221					siRNA-3 p.o. 3 x 3 mg/kg-3	0.848	0.004	0.003	0	2.3	15625	54.674	54.0086					siRNA-3 p.o. 3 x 10 mg/kg-3	0.976	0.005	0.005	0	1.6	15625	71.714	48.117
siRNA-3 s.c. 1 mg/kg-3	0.81	0.003											siRNA-3 p.o. 3 x 3 mg/kg-3	0.833	0.003											siRNA-3 p.o. 3 x 10 mg/kg-3	0.965	0.005
	D21 (raw intensity)													D21 (raw intensity)													D21 (raw intensity)
	Duplicate						ng/ml							Duplicate						ng/ml							Duplicate						ng/ml
Sample	OD	Conc	AvgConc	SD	CV	Dilution	AdjConc	D21 (% relative to pre-dose)			Ave.	SD	Sample	OD	Conc	AvgConc	SD	CV	Dilution	AdjConc	D21 (% relative to pre-dose)			Ave.	SD	Sample	OD	Conc	AvgConc	SD	CV	Dilution	AdjConc	D21 (% relative to pre-dose)			Ave.	SD
siRNA-3 s.c. 1 mg/kg-1	0.484	0.001	0.001	0	1	15625	16.508	15.7767			27.6392	14.2286	siRNA-3 p.o. 3 x 3 mg/kg-1	1.148	0.006	0.006	0	2.9	15625	99.392	62.8836			59.0829	10.771	siRNA-3 p.o. 3 x 10 mg/kg-1	0.839	0.003	0.004	0	6.7	15625	55.132	40.9109			40.5892	7.93339
siRNA-3 s.c. 1 mg/kg-1	0.487	0.001											siRNA-3 p.o. 3 x 3 mg/kg-1	1.171	0.006											siRNA-3 p.o. 3 x 10 mg/kg-1	0.882	0.004
siRNA-3 s.c. 1 mg/kg-2	0.93	0.004	0.004	0	2.8	15625	65.218	43.415					siRNA-3 p.o. 3 x 3 mg/kg-2	1.149	0.006	0.006	0	2.6	15625	99.226	67.4383					siRNA-3 p.o. 3 x 10 mg/kg-2	1.008	0.005	0.005	0	1.7	15625	75.777	48.3568
siRNA-3 s.c. 1 mg/kg-2	0.949	0.004											siRNA-3 p.o. 3 x 3 mg/kg-2	1.169	0.006											siRNA-3 p.o. 3 x 10 mg/kg-2	1.021	0.005
siRNA-3 s.c. 1 mg/kg-3	0.671	0.002	0.002	0	0.3	15625	34.145	23.7258					siRNA-3 p.o. 3 x 3 mg/kg-3	0.807	0.003	0.003	0	3.9	15625	47.505	46.9269					siRNA-3 p.o. 3 x 10 mg/kg-3	0.794	0.003	0.003	0	3.5	15625	48.438	32.4998
siRNA-3 s.c. 1 mg/kg-3	0.673	0.002											siRNA-3 p.o. 3 x 3 mg/kg-3	0.784	0.003											siRNA-3 p.o. 3 x 10 mg/kg-3	0.814	0.003
	D28 (raw intensity)													D28 (raw intensity)													D28 (raw intensity)
	Duplicate						ng/ml							Duplicate						ng/ml							Duplicate						ng/ml
Sample	OD	Conc	AvgConc	SD	CV	Dilution	AdjConc	D28 (% relative to pre-dose)			Ave.	SD	Sample	OD	Conc	AvgConc	SD	CV	Dilution	AdjConc	D28 (% relative to pre-dose)			Ave.	SD	Sample	OD	Conc	AvgConc	SD	CV	Dilution	AdjConc	D28 (% relative to pre-dose)			Ave.	SD
siRNA-3 s.c. 1 mg/kg-1	0.456	0.001	0.001	0	3	15625	14.245	13.614			26.0519	12.1263	siRNA-3 p.o. 3 x 3 mg/kg-1	1.119	0.006	0.006	0	2.9	15625	94.141	59.5614			60.2169	9.19608	siRNA-3 p.o. 3 x 10 mg/kg-1	0.901	0.004	0.004	0	3.3	15625	61.68	45.7699			43.2878	8.91882
siRNA-3 s.c. 1 mg/kg-1	0.463	0.001											siRNA-3 p.o. 3 x 3 mg/kg-1	1.141	0.006											siRNA-3 p.o. 3 x 10 mg/kg-1	0.924	0.004
siRNA-3 s.c. 1 mg/kg-2	0.85	0.003	0.004	0	7.6	15625	56.844	37.8405					siRNA-3 p.o. 3 x 3 mg/kg-2	1.181	0.007	0.007	0	0.9	15625	102.588	69.7232					siRNA-3 p.o. 3 x 10 mg/kg-2	1.03	0.005	0.005	0	2.4	15625	79.453	50.7026
siRNA-3 s.c. 1 mg/kg-2	0.899	0.004											siRNA-3 p.o. 3 x 3 mg/kg-2	1.174	0.007											siRNA-3 p.o. 3 x 10 mg/kg-2	1.048	0.005
siRNA-3 s.c. 1 mg/kg-3	0.706	0.002	0.002	0	2.6	15625	38.427	26.7012					siRNA-3 p.o. 3 x 3 mg/kg-3	0.822	0.003	0.003	0	4	15625	51.999	51.3662					siRNA-3 p.o. 3 x 10 mg/kg-3	0.82	0.003	0.003	0	1.6	15625	49.766	33.3908
siRNA-3 s.c. 1 mg/kg-3	0.72	0.003											siRNA-3 p.o. 3 x 3 mg/kg-3	0.847	0.003											siRNA-3 p.o. 3 x 10 mg/kg-3	0.811	0.003
	D35 (raw intensity)													D35 (raw intensity)													D35 (raw intensity)
	Duplicate						ng/ml							Duplicate						ng/ml							Duplicate						ng/ml
Sample	OD	Conc	AvgConc	SD	CV	Dilution	AdjConc	D35 (% relative to pre-dose)			Ave.	SD	Sample	OD	Conc	AvgConc	SD	CV	Dilution	AdjConc	D35 (% relative to pre-dose)			Ave.	SD	Sample	OD	Conc	AvgConc	SD	CV	Dilution	AdjConc	D35 (% relative to pre-dose)			Ave.	SD
siRNA-3 s.c. 1 mg/kg-1	0.516	0.001	0.001	0	2.6	15625	19.622	18.7528			33.0751	15.6618	siRNA-3 p.o. 3 x 3 mg/kg-1	1.157	0.006	0.007	0	2.8	15625	103.105	65.2328			60.081	7.28569	siRNA-3 p.o. 3 x 10 mg/kg-1	0.913	0.004	0.004	0	5.1	15625	64.135	47.5917			48.3686	8.90565
siRNA-3 s.c. 1 mg/kg-1	0.524	0.001											siRNA-3 p.o. 3 x 3 mg/kg-1	1.18	0.007											siRNA-3 p.o. 3 x 10 mg/kg-1	0.949	0.004
siRNA-3 s.c. 1 mg/kg-2	0.998	0.005	0.005	0	2.6	15625	74.808	49.799					siRNA-3 p.o. 3 x 3 mg/kg-2	0.298	n.d.						n.d.					siRNA-3 p.o. 3 x 10 mg/kg-2	1.111	0.006	0.006	0	0.9	15625	90.32	57.6373
siRNA-3 s.c. 1 mg/kg-2	1.017	0.005											siRNA-3 p.o. 3 x 3 mg/kg-2	0.291												siRNA-3 p.o. 3 x 10 mg/kg-2	1.104	0.006
siRNA-3 s.c. 1 mg/kg-3	0.775	0.003	0.003	0	3.3	15625	44.144	30.6737					siRNA-3 p.o. 3 x 3 mg/kg-3	0.853	0.003	0.004	0	3.6	15625	55.606	54.9293					siRNA-3 p.o. 3 x 10 mg/kg-3	0.879	0.004	0.004	0	4.7	15625	59.433	39.8769
siRNA-3 s.c. 1 mg/kg-3	0.757	0.003											siRNA-3 p.o. 3 x 3 mg/kg-3	0.876	0.004											siRNA-3 p.o. 3 x 10 mg/kg-3	0.91	0.004
	D42 (raw intensity)													D42 (raw intensity)													D42 (raw intensity)
	Duplicate						ng/ml							Duplicate						ng/ml							Duplicate						ng/ml
Sample	OD	Conc	AvgConc	SD	CV	Dilution	AdjConc	D42 (% relative to pre-dose)			Ave.	SD	Sample	OD	Conc	AvgConc	SD	CV	Dilution	AdjConc	D42 (% relative to pre-dose)			Ave.	SD	Sample	OD	Conc	AvgConc	SD	CV	Dilution	AdjConc	D42 (% relative to pre-dose)			Ave.	SD
siRNA-3 s.c. 1 mg/kg-1	0.549	0.001	0.001	0	4.7	15625	21.563	20.6078			34.1593	15.1948	siRNA-3 p.o. 3 x 3 mg/kg-1	1.185	0.007	0.006	0	7.8	15625	98.583	62.3718			57.749	9.68784	siRNA-3 p.o. 3 x 10 mg/kg-1	0.959	0.004	0.004	0	0.3	15625	68.095	50.5302			51.6657	13.1635
siRNA-3 s.c. 1 mg/kg-1	0.533	0.001											siRNA-3 p.o. 3 x 3 mg/kg-1	1.124	0.006											siRNA-3 p.o. 3 x 10 mg/kg-1	0.962	0.004
siRNA-3 s.c. 1 mg/kg-2	1.023	0.005	0.005	0	1.8	15625	75.991	50.5865					siRNA-3 p.o. 3 x 3 mg/kg-2	1.118	0.006	0.006	0	3.8	15625	94.549	64.2596					siRNA-3 p.o. 3 x 10 mg/kg-2	1.172	0.007	0.007	0	1.1	15625	102.422	65.3602
siRNA-3 s.c. 1 mg/kg-2	1.009	0.005											siRNA-3 p.o. 3 x 3 mg/kg-2	1.147	0.006											siRNA-3 p.o. 3 x 10 mg/kg-2	1.18	0.007
siRNA-3 s.c. 1 mg/kg-3	0.782	0.003	0.003	0	2.8	15625	45.022	31.2837					siRNA-3 p.o. 3 x 3 mg/kg-3	0.803	0.003	0.003	0	3.5	15625	47.19	46.6157					siRNA-3 p.o. 3 x 10 mg/kg-3	0.862	0.004	0.004	0	7.2	15625	58.285	39.1067
siRNA-3 s.c. 1 mg/kg-3	0.766	0.003											siRNA-3 p.o. 3 x 3 mg/kg-3	0.783	0.003											siRNA-3 p.o. 3 x 10 mg/kg-3	0.909	0.004
siRNA-4 s.c. and p.o.
	D0 (raw intensity)- ELISA 1st run							D0 (raw intensity)-ELISA 2nd run												D0 (raw intensity)- ELISA 1st run							D0 (raw intensity)-ELISA 2nd run												D0 (raw intensity)- ELISA 1st run							D0 (raw intensity)-ELISA 2nd run
	Duplicate						ng/ml	Duplicate						ng/ml						Duplicate						ng/ml	Duplicate						ng/ml						Duplicate						ng/ml	Duplicate
Sample	OD	Conc	AvgConc	SD	CV	Dilution	AdjConc	OD	Conc	AvgConc	SD	CV	Dilution	AdjConc					Sample	OD	Conc	AvgConc	SD	CV	Dilution	AdjConc	OD	Conc	AvgConc	SD	CV	Dilution	AdjConc					Sample	OD	Conc	AvgConc	SD	CV	Dilution	AdjConc	OD	Conc	AvgConc	SD
siRNA-4 s.c. 3 mg/kg-1	1.063	0.009	0.008	0.001	6.4	15625	129.519	0.986	0.008	0.008	0	1	15625	125.436					siRNA-4 p.o. 3 x 3 mg/kg-1	1.013	0.008	0.009	0.001	13.1	15625	133.513	1.023	0.009	0.009	0	3.5	15625	133.974					siRNA-4 p.o. 3 x 10 mg/kg-1	0.9	0.006	0.007	0.001	11.6	15625	103.009	0.88	0.006	0.007	0
siRNA-4 s.c. 3 mg/kg-1	1.022	0.008						0.98	0.008										siRNA-4 p.o. 3 x 3 mg/kg-1	1.097	0.009						1.001	0.008										siRNA-4 p.o. 3 x 10 mg/kg-1	0.975	0.007						0.914	0.007
siRNA-4 s.c. 3 mg/kg-2	0.881	0.006	0.006	0	1.6	15625	91.57	0.828	0.006	0.005	0	4.2	15625	84.383					siRNA-4 p.o. 3 x 3 mg/kg-2	0.949	0.007	0.007	0.001	8.4	15625	112.073	0.946	0.007	0.007	0	2.3	15625	116.851					siRNA-4 p.o. 3 x 10 mg/kg-2	1.02	0.008	0.008	0	1.4	15625	121.893	0.989	0.008	0.008	0
siRNA-4 s.c. 3 mg/kg-2	0.891	0.006						0.803	0.005										siRNA-4 p.o. 3 x 3 mg/kg-2	1.003	0.008						0.96	0.008										siRNA-4 p.o. 3 x 10 mg/kg-2	1.011	0.008						0.956	0.008
siRNA-4 s.c. 3 mg/kg-3	1.013	0.008	0.008	0	3.6	15625	124.393	0.965	0.008	0.008	0	3.5	15625	117.44					siRNA-4 p.o. 3 x 3 mg/kg-3	1.037	0.008	0.009	0.001	8.3	15625	135.6	1.055	0.009	0.009	0.001	6.7	15625	141.257					siRNA-4 p.o. 3 x 10 mg/kg-3	0.972	0.007	0.007	0	4.2	15625	107.631	0.89	0.006	0.007	0
siRNA-4 s.c. 3 mg/kg-3	1.036	0.008						0.944	0.007										siRNA-4 p.o. 3 x 3 mg/kg-3	1.09	0.009						1.014	0.009										siRNA-4 p.o. 3 x 10 mg/kg-3	0.945	0.007						0.909	0.007
	D0 (raw intensity)-ELISA 3rd run							D0 (raw intensity)-ELISA 4th run												D0 (raw intensity)-ELISA 3rd run							D0 (raw intensity)-ELISA 4th run												D0 (raw intensity)-ELISA 3rd run							D0 (raw intensity)-ELISA 4th run
	Duplicate						ng/ml	Duplicate						ng/ml						Duplicate						ng/ml	Duplicate						ng/ml						Duplicate						ng/ml	Duplicate
Sample	OD	Conc	AvgConc	SD	CV	Dilution	AdjConc	OD	Conc	AvgConc	SD	CV	Dilution	AdjConc	Ave. of pre-dose	D0 (% relative to pre-dose)			Sample	OD	Conc	AvgConc	SD	CV	Dilution	AdjConc	OD	Conc	AvgConc	SD	CV	Dilution	AdjConc	Ave. of pre-dose	D0 (% relative to pre-dose)			Sample	OD	Conc	AvgConc	SD	CV	Dilution	AdjConc	OD	Conc	AvgConc	SD
siRNA-4 s.c. 3 mg/kg-1	0.955	0.008	0.008	0	1.9	15625	122.99	0.974	0.008	0.008	0	4	15625	122.694	125.16	100			siRNA-4 p.o. 3 x 3 mg/kg-1	0.998	0.009	0.008	0.001	12.8	15625	126.357	0.993	0.008	0.008	0	1	15625	131.147	131.248	100			siRNA-4 p.o. 3 x 10 mg/kg-1	0.871	0.007	0.007	0	1.9	15625	104.17	0.878	0.006	0.007	0
siRNA-4 s.c. 3 mg/kg-1	0.943	0.008						0.951	0.008										siRNA-4 p.o. 3 x 3 mg/kg-1	0.919	0.007						0.987	0.008										siRNA-4 p.o. 3 x 10 mg/kg-1	0.883	0.007						0.898	0.007
siRNA-4 s.c. 3 mg/kg-2	0.805	0.006	0.005	0	5.3	15625	84.743	0.824	0.006	0.005	0	4.9	15625	84.833	86.3822	100			siRNA-4 p.o. 3 x 3 mg/kg-2	0.947	0.008	0.007	0.001	12.7	15625	112.376	0.949	0.008	0.007	0.001	9.4	15625	111.404	113.176	100			siRNA-4 p.o. 3 x 10 mg/kg-2	0.947	0.008	0.007	0.001	8.5	15625	115.535	0.934	0.007	0.007	0
siRNA-4 s.c. 3 mg/kg-2	0.775	0.005						0.796	0.005										siRNA-4 p.o. 3 x 3 mg/kg-2	0.869	0.007						0.894	0.007										siRNA-4 p.o. 3 x 10 mg/kg-2	0.895	0.007						0.942	0.007
siRNA-4 s.c. 3 mg/kg-3	0.93	0.008	0.008	0	1	15625	118.774	0.96	0.008	0.008	0	4.7	15625	117.965	119.643	100			siRNA-4 p.o. 3 x 3 mg/kg-3	1.001	0.009	0.008	0.001	8.3	15625	131.04	1.001	0.009	0.008	0	2.2	15625	132.597	135.123	100			siRNA-4 p.o. 3 x 10 mg/kg-3	0.882	0.007	0.007	0	3.7	15625	102.633	0.895	0.007	0.007	0
siRNA-4 s.c. 3 mg/kg-3	0.937	0.008						0.932	0.007										siRNA-4 p.o. 3 x 3 mg/kg-3	0.95	0.008						0.989	0.008										siRNA-4 p.o. 3 x 10 mg/kg-3	0.859	0.006						0.908	0.007
	D3 (raw intensity)																			D3 (raw intensity)																			D3 (raw intensity)
	Duplicate						ng/ml													Duplicate						ng/ml													Duplicate						ng/ml
Sample	OD	Conc	AvgConc	SD	CV	Dilution	AdjConc	D3 (% relative to pre-dose)			Ave.	SD							Sample	OD	Conc	AvgConc	SD	CV	Dilution	AdjConc	D3 (% relative to pre-dose)			Ave.	SD							Sample	OD	Conc	AvgConc	SD	CV	Dilution	AdjConc	D3 (% relative to pre-dose)			Ave.
siRNA-4 s.c. 3 mg/kg-1	0.871	0.006	0.006	0	3.6	15625	90.903	72.6296			76.8162	5.1589							siRNA-4 p.o. 3 x 3 mg/kg-1	0.987	0.007	0.008	0	5.4	15625	118.955	90.6339			87.0071	9.42934							siRNA-4 p.o. 3 x 10 mg/kg-1	0.842	0.005	0.005	0	3.4	15625	84.99	82.4014			75.5352
siRNA-4 s.c. 3 mg/kg-1	0.894	0.006																	siRNA-4 p.o. 3 x 3 mg/kg-1	1.021	0.008																	siRNA-4 p.o. 3 x 10 mg/kg-1	0.863	0.006
siRNA-4 s.c. 3 mg/kg-2	0.773	0.005	0.005	0	1.8	15625	71.334	82.5795											siRNA-4 p.o. 3 x 3 mg/kg-2	0.961	0.007	0.007	0	2.3	15625	106.481	94.0844											siRNA-4 p.o. 3 x 10 mg/kg-2	0.869	0.006	0.006	0	0.7	15625	87.703	73.7939
siRNA-4 s.c. 3 mg/kg-2	0.783	0.005																	siRNA-4 p.o. 3 x 3 mg/kg-2	0.946	0.007																	siRNA-4 p.o. 3 x 10 mg/kg-2	0.865	0.006
siRNA-4 s.c. 3 mg/kg-3	0.855	0.005	0.006	0	7.4	15625	90.019	75.2397											siRNA-4 p.o. 3 x 3 mg/kg-3	0.911	0.006	0.007	0.001	8.5	15625	103.103	76.3028											siRNA-4 p.o. 3 x 10 mg/kg-3	0.79	0.005	0.005	0	0.8	15625	73.841	70.4103
siRNA-4 s.c. 3 mg/kg-3	0.901	0.006																	siRNA-4 p.o. 3 x 3 mg/kg-3	0.966	0.007																	siRNA-4 p.o. 3 x 10 mg/kg-3	0.795	0.005
	D7 (raw intensity)																			D7 (raw intensity)																			D7 (raw intensity)
	Duplicate						ng/ml													Duplicate						ng/ml													Duplicate						ng/ml
Sample	OD	Conc	AvgConc	SD	CV	Dilution	AdjConc	D7 (% relative to pre-dose)			Ave.	SD							Sample	OD	Conc	AvgConc	SD	CV	Dilution	AdjConc	D7 (% relative to pre-dose)			Ave.	SD							Sample	OD	Conc	AvgConc	SD	CV	Dilution	AdjConc	D7 (% relative to pre-dose)			Ave.
siRNA-4 s.c. 3 mg/kg-1	0.708	0.004	0.004	0	1.5	15625	59.206	47.3043			54.2753	12.2615							siRNA-4 p.o. 3 x 3 mg/kg-1	0.875	0.006	0.006	0	7.1	15625	93.97	71.5974			82.9318	13.797							siRNA-4 p.o. 3 x 10 mg/kg-1	0.834	0.005	0.006	0	8.2	15625	86.272	83.6443			73.6045
siRNA-4 s.c. 3 mg/kg-1	0.699	0.004																	siRNA-4 p.o. 3 x 3 mg/kg-1	0.919	0.006																	siRNA-4 p.o. 3 x 10 mg/kg-1	0.884	0.006
siRNA-4 s.c. 3 mg/kg-2	0.685	0.004	0.004	0	6.6	15625	59.114	68.433											siRNA-4 p.o. 3 x 3 mg/kg-2	0.95	0.007	0.007	0.001	7	15625	111.246	98.2947											siRNA-4 p.o. 3 x 10 mg/kg-2	0.795	0.005	0.005	0	8.4	15625	78.934	66.4156
siRNA-4 s.c. 3 mg/kg-2	0.72	0.004																	siRNA-4 p.o. 3 x 3 mg/kg-2	0.996	0.007																	siRNA-4 p.o. 3 x 10 mg/kg-2	0.846	0.005
siRNA-4 s.c. 3 mg/kg-3	0.685	0.004	0.004	0	0.1	15625	56.338	47.0884											siRNA-4 p.o. 3 x 3 mg/kg-3	0.949	0.007	0.007	0	1.8	15625	106.617	78.9034											siRNA-4 p.o. 3 x 10 mg/kg-3	0.796	0.005	0.005	0	0.3	15625	74.201	70.7535
siRNA-4 s.c. 3 mg/kg-3	0.684	0.004																	siRNA-4 p.o. 3 x 3 mg/kg-3	0.96	0.007																	siRNA-4 p.o. 3 x 10 mg/kg-3	0.794	0.005
	D14 (raw intensity)																			D14 (raw intensity)																			D14 (raw intensity)
	Duplicate						ng/ml													Duplicate						ng/ml													Duplicate						ng/ml
Sample	OD	Conc	AvgConc	SD	CV	Dilution	AdjConc	D14 (% relative to pre-dose)			Ave.	SD							Sample	OD	Conc	AvgConc	SD	CV	Dilution	AdjConc	D14 (% relative to pre-dose)			Ave.	SD							Sample	OD	Conc	AvgConc	SD	CV	Dilution	AdjConc	D14 (% relative to pre-dose)			Ave.
siRNA-4 s.c. 3 mg/kg-1	0.531	0.002	0.002	0	3.1	15625	37.485	29.9497			34.0489	13.7147							siRNA-4 p.o. 3 x 3 mg/kg-1	0.9	0.007	0.007	0	0.1	15625	103.372	78.761			75.9357	10.6345							siRNA-4 p.o. 3 x 10 mg/kg-1	0.8	0.005	0.005	0	3.4	15625	83.075	80.5447			59.7815
siRNA-4 s.c. 3 mg/kg-1	0.543	0.002																	siRNA-4 p.o. 3 x 3 mg/kg-1	0.901	0.007																	siRNA-4 p.o. 3 x 10 mg/kg-1	0.819	0.005
siRNA-4 s.c. 3 mg/kg-2	0.57	0.003	0.003	0	1.3	15625	42.626	49.3458											siRNA-4 p.o. 3 x 3 mg/kg-2	0.845	0.006	0.006	0	7.9	15625	96.055	84.8722											siRNA-4 p.o. 3 x 10 mg/kg-2	0.686	0.004	0.004	0	0.1	15625	60.182	50.6376
siRNA-4 s.c. 3 mg/kg-2	0.576	0.003																	siRNA-4 p.o. 3 x 3 mg/kg-2	0.892	0.006																	siRNA-4 p.o. 3 x 10 mg/kg-2	0.686	0.004
siRNA-4 s.c. 3 mg/kg-3	0.464	0.002	0.002	0	1.9	15625	27.34	22.8513											siRNA-4 p.o. 3 x 3 mg/kg-3	0.824	0.006	0.006	0	1.1	15625	86.714	64.1739											siRNA-4 p.o. 3 x 10 mg/kg-3	0.592	0.003	0.003	0	14.4	15625	50.509	48.1623
siRNA-4 s.c. 3 mg/kg-3	0.458	0.002																	siRNA-4 p.o. 3 x 3 mg/kg-3	0.83	0.006																	siRNA-4 p.o. 3 x 10 mg/kg-3	0.658	0.004
	D21 (raw intensity)																			D21 (raw intensity)																			D21 (raw intensity)
	Duplicate						ng/ml													Duplicate						ng/ml													Duplicate						ng/ml
Sample	OD	Conc	AvgConc	SD	CV	Dilution	AdjConc	D21 (% relative to pre-dose)			Ave.	SD							Sample	OD	Conc	AvgConc	SD	CV	Dilution	AdjConc	D21 (% relative to pre-dose)			Ave.	SD							Sample	OD	Conc	AvgConc	SD	CV	Dilution	AdjConc	D21 (% relative to pre-dose)			Ave.
siRNA-4 s.c. 3 mg/kg-1	0.429	0.001	0.002	0	6.7	15625	24.409	19.5023			22.9102	12.0834							siRNA-4 p.o. 3 x 3 mg/kg-1	0.861	0.006	0.006	0	2.7	15625	96.132	73.2447			75.7884	9.11079							siRNA-4 p.o. 3 x 10 mg/kg-1	0.719	0.004	0.004	0	1	15625	65.49	63.4953			43.701
siRNA-4 s.c. 3 mg/kg-1	0.447	0.002																	siRNA-4 p.o. 3 x 3 mg/kg-1	0.878	0.006																	siRNA-4 p.o. 3 x 10 mg/kg-1	0.714	0.004
siRNA-4 s.c. 3 mg/kg-2	0.498	0.002	0.002	0	3.6	15625	31.384	36.3315											siRNA-4 p.o. 3 x 3 mg/kg-2	0.86	0.006	0.006	0	4.7	15625	97.219	85.9007											siRNA-4 p.o. 3 x 10 mg/kg-2	0.603	0.003	0.003	0	4.7	15625	48.599	40.8916
siRNA-4 s.c. 3 mg/kg-2	0.486	0.002																	siRNA-4 p.o. 3 x 3 mg/kg-2	0.888	0.006																	siRNA-4 p.o. 3 x 10 mg/kg-2	0.624	0.003
siRNA-4 s.c. 3 mg/kg-3	0.374	0.001	0.001	0	9.7	15625	15.43	12.8967											siRNA-4 p.o. 3 x 3 mg/kg-3	0.835	0.006	0.006	0	5.8	15625	92.181	68.2198											siRNA-4 p.o. 3 x 10 mg/kg-3	0.467	0.002	0.002	0	0.3	15625	28.018	26.7163
siRNA-4 s.c. 3 mg/kg-3	0.357	0.001																	siRNA-4 p.o. 3 x 3 mg/kg-3	0.869	0.006																	siRNA-4 p.o. 3 x 10 mg/kg-3	0.466	0.002
	D28 (raw intensity)																			D28 (raw intensity)																			D28 (raw intensity)
	Duplicate						ng/ml													Duplicate						ng/ml													Duplicate						ng/ml
Sample	OD	Conc	AvgConc	SD	CV	Dilution	AdjConc	D28 (% relative to pre-dose)			Ave.	SD							Sample	OD	Conc	AvgConc	SD	CV	Dilution	AdjConc	D28 (% relative to pre-dose)			Ave.	SD							Sample	OD	Conc	AvgConc	SD	CV	Dilution	AdjConc	D28 (% relative to pre-dose)			Ave.
siRNA-4 s.c. 3 mg/kg-1	0.376	0.001	0.001	0	4.1	15625	19.932	15.9252			20.2536	12.0339							siRNA-4 p.o. 3 x 3 mg/kg-1	0.832	0.006	0.006	0	1.7	15625	92.674	70.61			76.4643	8.03712							siRNA-4 p.o. 3 x 10 mg/kg-1	0.662	0.004	0.004	0	0.3	15625	60.858	59.0044			41.2294
siRNA-4 s.c. 3 mg/kg-1	0.367	0.001																	siRNA-4 p.o. 3 x 3 mg/kg-1	0.822	0.006																	siRNA-4 p.o. 3 x 10 mg/kg-1	0.661	0.004
siRNA-4 s.c. 3 mg/kg-2	0.444	0.002	0.002	0	1.2	15625	29.243	33.853											siRNA-4 p.o. 3 x 3 mg/kg-2	0.842	0.006	0.006	0	1.3	15625	96.91	85.6277											siRNA-4 p.o. 3 x 10 mg/kg-2	0.561	0.003	0.003	0	8.4	15625	47.932	40.3303
siRNA-4 s.c. 3 mg/kg-2	0.447	0.002																	siRNA-4 p.o. 3 x 3 mg/kg-2	0.85	0.006																	siRNA-4 p.o. 3 x 10 mg/kg-2	0.599	0.003
siRNA-4 s.c. 3 mg/kg-3	0.314	0.001	0.001	0	2	15625	13.14	10.9827											siRNA-4 p.o. 3 x 3 mg/kg-3	0.859	0.006	0.006	0	1.4	15625	98.85	73.1553											siRNA-4 p.o. 3 x 10 mg/kg-3	0.413	0.002	0.002	0	2.2	15625	25.54	24.3534
siRNA-4 s.c. 3 mg/kg-3	0.317	0.001																	siRNA-4 p.o. 3 x 3 mg/kg-3	0.85	0.006																	siRNA-4 p.o. 3 x 10 mg/kg-3	0.42	0.002
	D35 (raw intensity)																			D35 (raw intensity)																			D35 (raw intensity)
	Duplicate						ng/ml													Duplicate						ng/ml													Duplicate						ng/ml
Sample	OD	Conc	AvgConc	SD	CV	Dilution	AdjConc	D35 (% relative to pre-dose)			Ave.	SD							Sample	OD	Conc	AvgConc	SD	CV	Dilution	AdjConc	D35 (% relative to pre-dose)			Ave.	SD							Sample	OD	Conc	AvgConc	SD	CV	Dilution	AdjConc	D35 (% relative to pre-dose)			Ave.
siRNA-4 s.c. 3 mg/kg-1	0.386	0.001	0.001	0	2	15625	21.383	17.0846			20.1153	9.0382							siRNA-4 p.o. 3 x 3 mg/kg-1	0.797	0.006	0.006	0	2.7	15625	87.943	67.0053			75.3552	9.88699							siRNA-4 p.o. 3 x 10 mg/kg-1	0.655	0.004	0.004	0	5.7	15625	62.352	60.4529			38.881
siRNA-4 s.c. 3 mg/kg-1	0.381	0.001																	siRNA-4 p.o. 3 x 3 mg/kg-1	0.814	0.006																	siRNA-4 p.o. 3 x 10 mg/kg-1	0.685	0.004
siRNA-4 s.c. 3 mg/kg-2	0.418	0.002	0.002	0	2.4	15625	26.156	30.2794											siRNA-4 p.o. 3 x 3 mg/kg-2	0.83	0.006	0.006	0	6.3	15625	97.64	86.2727											siRNA-4 p.o. 3 x 10 mg/kg-2	0.499	0.002	0.002	0	2.6	15625	36.999	31.1312
siRNA-4 s.c. 3 mg/kg-2	0.425	0.002																	siRNA-4 p.o. 3 x 3 mg/kg-2	0.868	0.007																	siRNA-4 p.o. 3 x 10 mg/kg-2	0.509	0.002
siRNA-4 s.c. 3 mg/kg-3	0.329	0.001	0.001	0	6.8	15625	15.532	12.982											siRNA-4 p.o. 3 x 3 mg/kg-3	0.834	0.006	0.006	0	6.1	15625	98.353	72.7875											siRNA-4 p.o. 3 x 10 mg/kg-3	0.413	0.002	0.002	0	6.2	15625	26.28	25.059
siRNA-4 s.c. 3 mg/kg-3	0.342	0.001																	siRNA-4 p.o. 3 x 3 mg/kg-3	0.871	0.007																	siRNA-4 p.o. 3 x 10 mg/kg-3	0.431	0.002
	D42 (raw intensity)																			D42 (raw intensity)																			D42 (raw intensity)
	Duplicate						ng/ml													Duplicate						ng/ml													Duplicate						ng/ml
Sample	OD	Conc	AvgConc	SD	CV	Dilution	AdjConc	D42 (% relative to pre-dose)			Ave.	SD							Sample	OD	Conc	AvgConc	SD	CV	Dilution	AdjConc	D42 (% relative to pre-dose)			Ave.	SD							Sample	OD	Conc	AvgConc	SD	CV	Dilution	AdjConc	D42 (% relative to pre-dose)			Ave.
siRNA-4 s.c. 3 mg/kg-1	0.434	0.002	0.002	0	3.5	15625	24.933	19.9209			23.2579	8.07459							siRNA-4 p.o. 3 x 3 mg/kg-1	0.957	0.008	0.007	0	5	15625	116.963	89.1162			86.9797	5.83494							siRNA-4 p.o. 3 x 10 mg/kg-1	0.71	0.004	0.004	0	1.7	15625	66.323	64.3029			43.2612
siRNA-4 s.c. 3 mg/kg-1	0.424	0.002																	siRNA-4 p.o. 3 x 3 mg/kg-1	0.927	0.007																	siRNA-4 p.o. 3 x 10 mg/kg-1	0.719	0.004
siRNA-4 s.c. 3 mg/kg-2	0.457	0.002	0.002	0	1.4	15625	28.045	32.4662											siRNA-4 p.o. 3 x 3 mg/kg-2	0.889	0.007	0.007	0	0.8	15625	103.494	91.4452											siRNA-4 p.o. 3 x 10 mg/kg-2	0.583	0.003	0.003	0	1.3	15625	44.899	37.7783
siRNA-4 s.c. 3 mg/kg-2	0.452	0.002																	siRNA-4 p.o. 3 x 3 mg/kg-2	0.894	0.007																	siRNA-4 p.o. 3 x 10 mg/kg-2	0.578	0.003
siRNA-4 s.c. 3 mg/kg-3	0.39	0.001	0.001	0	3.6	15625	20.802	17.3867											siRNA-4 p.o. 3 x 3 mg/kg-3	0.925	0.007	0.007	0	4.8	15625	108.609	80.3776											siRNA-4 p.o. 3 x 10 mg/kg-3	0.463	0.002	0.002	0	0.3	15625	29.052	27.7022
siRNA-4 s.c. 3 mg/kg-3	0.399	0.001																	siRNA-4 p.o. 3 x 3 mg/kg-3	0.897	0.007																	siRNA-4 p.o. 3 x 10 mg/kg-3	0.462	0.002
[truncated: 5 more columns]

## Sheet: Figure 6A Plasma 
Figure 6A. siRNA-3 plasma PK in NHP
Animal ID	Group	Time points	Dose (mg/kg)	Dosing type	Matrix	TA name	Final concentration (ng/ml plasma)	Note
1001 15 min	G1	15 min	1	SC	Plasma	siRNA-3 s.c. 1 mg/kg-1	56.9117
1001 30 min	G1	30 min	1	SC	Plasma	siRNA-3 s.c. 1 mg/kg-1	122.839
1001 1 h	G1	1 h	1	SC	Plasma	siRNA-3 s.c. 1 mg/kg-1	147.42
1001 2 h	G1	2 h	1	SC	Plasma	siRNA-3 s.c. 1 mg/kg-1	96.4254
1001 4 h	G1	4 h	1	SC	Plasma	siRNA-3 s.c. 1 mg/kg-1	62.2029
1001 8 h	G1	8 h	1	SC	Plasma	siRNA-3 s.c. 1 mg/kg-1	23.868
1001 12 h	G1	12 h	1	SC	Plasma	siRNA-3 s.c. 1 mg/kg-1	11.6856
1001 24 h	G1	24 h	1	SC	Plasma	siRNA-3 s.c. 1 mg/kg-1	0.977734
1001 48 h	G1	48 h	1	SC	Plasma	siRNA-3 s.c. 1 mg/kg-1	0.288084
1002 15 min	G1	15 min	1	SC	Plasma	siRNA-3 s.c. 1 mg/kg-2	19.4366
1002 30 min	G1	30 min	1	SC	Plasma	siRNA-3 s.c. 1 mg/kg-2	89.3924
1002 1 h	G1	1 h	1	SC	Plasma	siRNA-3 s.c. 1 mg/kg-2	141.204
1002 2 h	G1	2 h	1	SC	Plasma	siRNA-3 s.c. 1 mg/kg-2	141.103
1002 4 h	G1	4 h	1	SC	Plasma	siRNA-3 s.c. 1 mg/kg-2	82.7834
1002 8 h	G1	8 h	1	SC	Plasma	siRNA-3 s.c. 1 mg/kg-2	33.4109
1002 12 h	G1	12 h	1	SC	Plasma	siRNA-3 s.c. 1 mg/kg-2	13.6127
1002 24 h	G1	24 h	1	SC	Plasma	siRNA-3 s.c. 1 mg/kg-2	0.434199
1002 48 h	G1	48 h	1	SC	Plasma	siRNA-3 s.c. 1 mg/kg-2	0.331616
1003 15 min	G1	15 min	1	SC	Plasma	siRNA-3 s.c. 1 mg/kg-3	60.1169
1003 30 min	G1	30 min	1	SC	Plasma	siRNA-3 s.c. 1 mg/kg-3	102.439
1003 1 h	G1	1 h	1	SC	Plasma	siRNA-3 s.c. 1 mg/kg-3	126.816
1003 2 h	G1	2 h	1	SC	Plasma	siRNA-3 s.c. 1 mg/kg-3	90.3118
1003 4 h	G1	4 h	1	SC	Plasma	siRNA-3 s.c. 1 mg/kg-3	57.0285
1003 8 h	G1	8 h	1	SC	Plasma	siRNA-3 s.c. 1 mg/kg-3	20.3991
1003 12 h	G1	12 h	1	SC	Plasma	siRNA-3 s.c. 1 mg/kg-3	1.82335
1003 24 h	G1	24 h	1	SC	Plasma	siRNA-3 s.c. 1 mg/kg-3	0.218925
1003 48 h	G1	48 h	1	SC	Plasma	siRNA-3 s.c. 1 mg/kg-3	0.175281
2001 15 min	G2	15 min	3	PO	Plasma	siRNA-3 p.o. 3 mg/kg-1	34.7399
2001 30 min	G2	30 min	3	PO	Plasma	siRNA-3 p.o. 3 mg/kg-1	26.9
2001 1 h	G2	1 h	3	PO	Plasma	siRNA-3 p.o. 3 mg/kg-1	9.07649
2001 2 h	G2	2 h	3	PO	Plasma	siRNA-3 p.o. 3 mg/kg-1	1.12897
2001 4 h	G2	4 h	3	PO	Plasma	siRNA-3 p.o. 3 mg/kg-1	2.0811
2001 8 h	G2	8 h	3	PO	Plasma	siRNA-3 p.o. 3 mg/kg-1	0.0837858
2001 12 h	G2	12 h	3	PO	Plasma	siRNA-3 p.o. 3 mg/kg-1	0.0256024
2001 24 h	G2	24 h	3	PO	Plasma	siRNA-3 p.o. 3 mg/kg-1	0.0175587
2001 48 h	G2	48 h	3	PO	Plasma	siRNA-3 p.o. 3 mg/kg-1	0.0171722
2002 15 min	G2	15 min	3	PO	Plasma	siRNA-3 p.o. 3 mg/kg-2	22.0344
2002 30 min	G2	30 min	3	PO	Plasma	siRNA-3 p.o. 3 mg/kg-2	26.4823
2002 1 h	G2	1 h	3	PO	Plasma	siRNA-3 p.o. 3 mg/kg-2	12.7405
2002 2 h	G2	2 h	3	PO	Plasma	siRNA-3 p.o. 3 mg/kg-2	1.25854
2002 4 h	G2	4 h	3	PO	Plasma	siRNA-3 p.o. 3 mg/kg-2	0.22318
2002 8 h	G2	8 h	3	PO	Plasma	siRNA-3 p.o. 3 mg/kg-2	0.0715868
2002 12 h	G2	12 h	3	PO	Plasma	siRNA-3 p.o. 3 mg/kg-2	0.0275831
2002 24 h	G2	24 h	3	PO	Plasma	siRNA-3 p.o. 3 mg/kg-2	0.0304585
2002 48 h	G2	48 h	3	PO	Plasma	siRNA-3 p.o. 3 mg/kg-2	0.015*	Right at the LLOQ
2003 15 min	G2	15 min	3	PO	Plasma	siRNA-3 p.o. 3 mg/kg-3	13.4778
2003 30 min	G2	30 min	3	PO	Plasma	siRNA-3 p.o. 3 mg/kg-3	32.5209
2003 1 h	G2	1 h	3	PO	Plasma	siRNA-3 p.o. 3 mg/kg-3	10.9851
2003 2 h	G2	2 h	3	PO	Plasma	siRNA-3 p.o. 3 mg/kg-3	0.635707
2003 4 h	G2	4 h	3	PO	Plasma	siRNA-3 p.o. 3 mg/kg-3	0.12714
2003 8 h	G2	8 h	3	PO	Plasma	siRNA-3 p.o. 3 mg/kg-3	0.026521
2003 12 h	G2	12 h	3	PO	Plasma	siRNA-3 p.o. 3 mg/kg-3	0.27218
2003 24 h	G2	24 h	3	PO	Plasma	siRNA-3 p.o. 3 mg/kg-3	0.0162781
2003 48 h	G2	48 h	3	PO	Plasma	siRNA-3 p.o. 3 mg/kg-3	0.013*	Right at the LLOQ
3001 15 min	G3	15 min	10	PO	Plasma	siRNA-3 p.o. 10 mg/kg-1	22.0071
3001 30 min	G3	30 min	10	PO	Plasma	siRNA-3 p.o. 10 mg/kg-1	68.5959
3001 1 h	G3	1 h	10	PO	Plasma	siRNA-3 p.o. 10 mg/kg-1	78.2257
3001 2 h	G3	2 h	10	PO	Plasma	siRNA-3 p.o. 10 mg/kg-1	6.46982
3001 4 h	G3	4 h	10	PO	Plasma	siRNA-3 p.o. 10 mg/kg-1	1.72169
3001 8 h	G3	8 h	10	PO	Plasma	siRNA-3 p.o. 10 mg/kg-1	0.274015
3001 12 h	G3	12 h	10	PO	Plasma	siRNA-3 p.o. 10 mg/kg-1	0.0788759
3001 24 h	G3	24 h	10	PO	Plasma	siRNA-3 p.o. 10 mg/kg-1	0.0395264
3001 48 h	G3	48 h	10	PO	Plasma	siRNA-3 p.o. 10 mg/kg-1	0.027213
3002 15 min	G3	15 min	10	PO	Plasma	siRNA-3 p.o. 10 mg/kg-2	53.0579
3002 30 min	G3	30 min	10	PO	Plasma	siRNA-3 p.o. 10 mg/kg-2	89.4018
3002 1 h	G3	1 h	10	PO	Plasma	siRNA-3 p.o. 10 mg/kg-2	146.552
3002 2 h	G3	2 h	10	PO	Plasma	siRNA-3 p.o. 10 mg/kg-2	28.3376
3002 4 h	G3	4 h	10	PO	Plasma	siRNA-3 p.o. 10 mg/kg-2	2.65863
3002 8 h	G3	8 h	10	PO	Plasma	siRNA-3 p.o. 10 mg/kg-2	0.809058
3002 12 h	G3	12 h	10	PO	Plasma	siRNA-3 p.o. 10 mg/kg-2	0.436969
3002 24 h	G3	24 h	10	PO	Plasma	siRNA-3 p.o. 10 mg/kg-2	0.119224
3002 48 h	G3	48 h	10	PO	Plasma	siRNA-3 p.o. 10 mg/kg-2	0.0717504
3003 15 min	G3	15 min	10	PO	Plasma	siRNA-3 p.o. 10 mg/kg-3	104.433
3003 30 min	G3	30 min	10	PO	Plasma	siRNA-3 p.o. 10 mg/kg-3	118.183
3003 1 h	G3	1 h	10	PO	Plasma	siRNA-3 p.o. 10 mg/kg-3	134.011
3003 2 h	G3	2 h	10	PO	Plasma	siRNA-3 p.o. 10 mg/kg-3	10.4151
3003 4 h	G3	4 h	10	PO	Plasma	siRNA-3 p.o. 10 mg/kg-3	0.417968
3003 8 h	G3	8 h	10	PO	Plasma	siRNA-3 p.o. 10 mg/kg-3	0.417968
3003 12 h	G3	12 h	10	PO	Plasma	siRNA-3 p.o. 10 mg/kg-3	0.182072
3003 24 h	G3	24 h	10	PO	Plasma	siRNA-3 p.o. 10 mg/kg-3	0.087942
3003 48 h	G3	48 h	10	PO	Plasma	siRNA-3 p.o. 10 mg/kg-3	0.365323
LLOQ (fg/mL)	167

[truncated: 8 more sheets: Figure 6A Liver, Figure 6B Plasma, Figure 6B Liver, Figure 7A and 7B, Figure 8A, Figure 8B, Figure 9A and 9B, Suppl Fig 1A,1B, and 2 ]
